# Supplementary material for: Pangenomic analysis of Coxiella burnetii unveils new traits in genome architecture
Source: Front Microbiol. 2022 Nov 21;13:1022356. doi: 10.3389/fmicb.2022.1022356 (PMC9721466; doi:10.3389/fmicb.2022.1022356)
Supplement: Supplementary file 1 [file Data_Sheet_1.xlsx]

## Sheet: quality_score
Supplementary Table 1. Raw sequence data quality score
Strain	Average quality score (R1/R2)
CB3	35.74
	31.8
CB4	35.78
	32.69
CB5	35.71
CB5	32.49
CB176	35.51
CB176	30.81
CB118	35.71
CB118	32.3
CB125	35.7
CB125	32.19
CB198	35.77
CB198	32.27
CB204	36.55
CB204	35.48
CB212B	36.45
CB212B	34.12
CB221	36.6
CB221	35.2
CB215	36.36
CB215	33.17
CB216	36.5
CB216	34.08
CB217	36.6
CB217	35.45
CB201	36.21
CB201	34.09
CB213	35.98
CB213	34.62
CB222	35.77
CB222	33.81
CB211	36.33
CB211	34.66
CB220	36
	34.85
CB156	35.42
	32.84
CB157	36.41
	35.04
CB218	36.28
	33.81
CB69	36.84
	34.94
CB94	36.89
	35.22
CB111	36.75
	33.16
CB119	36.43
	35.29
CB184	36.89
	35.46
Z2534	36.84
	35.41
IXO	36
	33.95
CB65	35.95
	33.82
SCHPERLING	35.41
	33.69
CB144	36.13
	36.97
CB85	36.46
	36.72
CB162	36.49
	34.71
CB74	36.47
	35.14
CB1	36.35
	34.59
CB190	36.4
	33.86
CB192	36.34
	34.77
CB196	35.21
	33.3
CB2	36.42
	34.08
CB6	36.48
	33.21
CB193	34.86
	34.92
CB171	34.94
	33.57
PokerCat	35.74
	33.73
CB152	35.71
	30.3
CB202	36.04
	33.62
CB207	35.92
	32.98
CB9	35.79
	32.88
CB10	35.73
	33.16
Q229	35.93
	34.2
CB13	22.25
CB68	20.84
CB80	21.88
CB149	21.88
CB170	21.95
CB180	22.00
CB121	21.39
CB132	21.78
CB155	21.57
Brasov	21.45
DogUtad	21.43
Supplementary Table 2. Coxiella burnetii strains with genomics, geographical and clinical characteristics
Strain	Angelakis	GC%	Genome size (pb)	The Netherlands	Romania	French Guiana	France	Senegal	Switzerland	Belgium	United kingdom	USA	Saudi Arabia	Canada	Slovakia	Italy	Kyrgyzstan	Austria	Germany	Spain	Russia	Central Africa	Greece	Japan	Ouzbekistan	Human	Tick	Mouse	Goat	Cat	Goat	Ewe	Dog	Rodent	Aneurysm infection	Bone infection	Endocarditis	Fever	Hepatitis	Miscarriage	Pericarditis	Pneumonia	Lymphatic_spleen	Acute Q fever	Persistent focalized infection	QpH1_plasmid	Plasmidless	QpRS_plasmid	QpDV_plasmid
90427	1			1	0	0	0	0	0	0	0	0	0	0	0	0	0	0	0	0	0	0	0	0	0																					1	0	0	0
90608	1			1	0	0	0	0	0	0	0	0	0	0	0	0	0	0	0	0	0	0	0	0	0																					1	0	0	0
09M073375	1			1	0	0	0	0	0	0	0	0	0	0	0	0	0	0	0	0	0	0	0	0	0	1	0	0	0	0	0	0	0	0	0	0	1	0	0	0	0	0	0	0	1	1	0	0	0
307e	1			0	0	0	0	0	0	0	0	0	0	0	0	0	0	0	0	0	0	0	0	1	0	1	0	0	0	0	0	0	0	0	0	0	0	0	0	0	0	0	0	1	0	1	0	0	0
B624808	1			1	0	0	0	0	0	0	0	0	0	0	0	0	0	0	0	0	0	0	0	0	0																					1	0	0	0
B626149	1			1	0	0	0	0	0	0	0	0	0	0	0	0	0	0	0	0	0	0	0	0	0																					1	0	0	0
B627833	1			1	0	0	0	0	0	0	0	0	0	0	0	0	0	0	0	0	0	0	0	0	0																					1	0	0	0
B633881	1			1	0	0	0	0	0	0	0	0	0	0	0	0	0	0	0	0	0	0	0	0	0																					1	0	0	0
Balaceanu	1			0	1	0	0	0	0	0	0	0	0	0	0	0	0	0	0	0	0	0	0	0	0	1	0	0	0	0	0	0	0	0	0	0	0	0	0	0	0	0	0	1	0	1	0	0	0
Bangui	1			0	0	0	0	0	0	0	0	0	0	0	0	0	0	0	0	0	0	1	0	0	0	1	0	0	0	0	0	0	0	0	0	0	0	0	0	0	0	0	0	1	0	1	0	0	0
BRASOV		42.7	1910413	0	1	0	0	0	0	0	0	0	0	0	0	0	0	0	0	0	0	0	0	0	0	1	0	0	0	0	0	0	0	0	0	0	0	0	0	0	0	1	0	1	0	1	0	0	0
CB1		42.6	2009715	0	0	0	1	0	0	0	0	0	0	0	0	0	0	0	0	0	0	0	0	0	0	1	0	0	0	0	0	0	0	0	0	0	1	0	0	0	0	0	0	0	1	0	0	0	1
CB10		42.5	2041860	0	0	0	1	0	0	0	0	0	0	0	0	0	0	0	0	0	0	0	0	0	0	1	0	0	0	0	0	0	0	0	1	0	0	0	0	0	0	0	0	0	1	0	0	1	0
CB100	1			0	0	0	1	0	0	0	0	0	0	0	0	0	0	0	0	0	0	0	0	0	0	1	0	0	0	0	0	0	0	0											1	1	0	0	0
CB102	1			0	0	0	1	0	0	0	0	0	0	0	0	0	0	0	0	0	0	0	0	0	0	1	0	0	0	0	0	0	0	0	0	0	1	0	0	0	0	0	0	0	1	1	0	0	0
CB105	1			0	0	0	1	0	0	0	0	0	0	0	0	0	0	0	0	0	0	0	0	0	0	1	0	0	0	0	0	0	0	0	0	0	1	0	0	0	0	0	0	0	1	1	0	0	0
CB106	1			0	0	0	1	0	0	0	0	0	0	0	0	0	0	0	0	0	0	0	0	0	0	1	0	0	0	0	0	0	0	0	0	0	1	0	0	0	0	0	0	0	1	0	0	1	0
CB107	1			0	0	0	1	0	0	0	0	0	0	0	0	0	0	0	0	0	0	0	0	0	0	1	0	0	0	0	0	0	0	0	0	0	1	0	0	0	0	0	0	0	1	0	0	1	0
CB108	1			0	0	0	1	0	0	0	0	0	0	0	0	0	0	0	0	0	0	0	0	0	0	1	0	0	0	0	0	0	0	0	0	0	0	0	0	0	0	0	0	1	0	0	0	0	1
CB109	1			0	0	0	0	0	0	0	0	0	0	0	0	0	0	0	1	0	0	0	0	0	0	1	0	0	0	0	0	0	0	0	0	0	1	0	0	0	0	0	0	0	1	1	0	0	0
CB11	1			0	0	0	1	0	0	0	0	0	0	0	0	0	0	0	0	0	0	0	0	0	0	1	0	0	0	0	0	0	0	0	0	0	0	0	0	0	0	0	0	1	0	1	0	0	0
CB110	1			0	0	0	1	0	0	0	0	0	0	0	0	0	0	0	0	0	0	0	0	0	0	1	0	0	0	0	0	0	0	0	0	0	0	0	0	0	0	0	0		1	0	0	0	1
CB111		42.6	2019099	0	0	0	1	0	0	0	0	0	0	0	0	0	0	0	0	0	0	0	0	0	0	1	0	0	0	0	0	0	0	0	0	0	1	0	0	0	0	0	0	0	1	0	0	1	0
CB112	1			0	0	0	0	0	1	0	0	0	0	0	0	0	0	0	0	0	0	0	0	0	0	1	0	0	0	0	0	0	0	0	0	0	1	0	0	0	0	0	0	0	1	1	0	0	0
CB114	1			0	0	0	1	0	0	0	0	0	0	0	0	0	0	0	0	0	0	0	0	0	0	1	0	0	0	0	0	0	0	0	0	0	1	0	0	0	0	0	0	0	1	0	0	1	0
CB115	1			0	0	0	0	0	0	0	0	0	0	1	0	0	0	0	0	0	0	0	0	0	0	1	0	0	0	0	0	0	0	0	0	0	1	0	0	0	0	0	0	0	1
CB116	1			0	0	0	1	0	0	0	0	0	0	0	0	0	0	0	0	0	0	0	0	0	0	1	0	0	0	0	0	0	0	0	1	0	0	0	0	0	0	0	0	0	1	0	0	1	0
CB117	1			0	0	0	1	0	0	0	0	0	0	0	0	0	0	0	0	0	0	0	0	0	0	1	0	0	0	0	0	0	0	0	0	0	1	0	0	0	0	0	0	0	1	0	0	1	0
CB118		42.6	2002150	0	0	0	1	0	0	0	0	0	0	0	0	0	0	0	0	0	0	0	0	0	0	1	0	0	0	0	0	0	0	0	0	0	1	0	0	0	0	0	0	0	1	0	0	0	1
CB119		42.6	1981226	0	0	0	0	1	0	0	0	0	0	0	0	0	0	0	0	0	0	0	0	0	0	1	0	0	0	0	0	0	0	0	0	0	1	0	0	0	0	0	0	0	1	1	0	0	0
CB12	1			0	0	0	1	0	0	0	0	0	0	0	0	0	0	0	0	0	0	0	0	0	0	1	0	0	0	0	0	0	0	0	0	0	0	0	0	0	0	0	0	1	0	0	0	0	1
CB120	1			0	0	0	1	0	0	0	0	0	0	0	0	0	0	0	0	0	0	0	0	0	0	1	0	0	0	0	0	0	0	0											1	1	0	0	0
CB121		42.6	1923427	0	0	0	0	0	1	0	0	0	0	0	0	0	0	0	0	0	0	0	0	0	0	1	0	0	0	0	0	0	0	0	0	0	1	0	0	0	0	0	0	0	1	1	0	0	0
CB122	1			0	0	0	1	0	0	0	0	0	0	0	0	0	0	0	0	0	0	0	0	0	0	1	0	0	0	0	0	0	0	0	0	0	0	0	0	1	0	0	0	0	1	1	0	0	0
CB123	1			0	0	0	1	0	0	0	0	0	0	0	0	0	0	0	0	0	0	0	0	0	0	1	0	0	0	0	0	0	0	0											1	0	0	0	1
CB125		42.5	2040530	0	0	0	1	0	0	0	0	0	0	0	0	0	0	0	0	0	0	0	0	0	0	1	0	0	0	0	0	0	0	0	0	0	1	0	0	0	0	0	0	0	1	0	0	1	0
CB127	1			0	0	0	1	0	0	0	0	0	0	0	0	0	0	0	0	0	0	0	0	0	0	1	0	0	0	0	0	0	0	0	1	0	0	0	0	0	0	0	0	0	1	0	0	1	0
CB128	1			0	0	0	1	0	0	0	0	0	0	0	0	0	0	0	0	0	0	0	0	0	0	1	0	0	0	0	0	0	0	0	0	0	1	0	0	0	0	0	0	0	1	0	0	0	1
CB13		42.6	1933670	0	0	0	1	0	0	0	0	0	0	0	0	0	0	0	0	0	0	0	0	0	0	1	0	0	0	0	0	0	0	0	0	0	1	0	0	0	0	0	0	0	1	1	0	0	0
CB130	1			0	0	0	1	0	0	0	0	0	0	0	0	0	0	0	0	0	0	0	0	0	0																					1	0	0	0
CB131	1			0	0	0	1	0	0	0	0	0	0	0	0	0	0	0	0	0	0	0	0	0	0	1	0	0	0	0	0	0	0	0	0	1	0	0	0	0	0	0	0	0	1	0	0	1	0
CB132		42.6	1934159	0	0	0	0	0	0	1	0	0	0	0	0	0	0	0	0	0	0	0	0	0	0	1	0	0	0	0	0	0	0	0	0	0	1	0	0	0	0	0	0	0	1	1	0	0	0
CB133	1			0	0	0	1	0	0	0	0	0	0	0	0	0	0	0	0	0	0	0	0	0	0	1	0	0	0	0	0	0	0	0											1	0	0	0	1
CB134	1			0	0	0	1	0	0	0	0	0	0	0	0	0	0	0	0	0	0	0	0	0	0	1	0	0	0	0	0	0	0	0	0	0	1	0	0	0	0	0	0	0	1	0	0	1	0
CB135	1			0	0	0	1	0	0	0	0	0	0	0	0	0	0	0	0	0	0	0	0	0	0	1	0	0	0	0	0	0	0	0	0	0	1	0	0	0	0	0	0	0	1	0	0	1	0
CB137	1			0	0	0	0	0	0	0	0	1	0	0	0	0	0	0	0	0	0	0	0	0	0	1	0	0	0	0	0	0	0	0	0	0	1	0	0	0	0	0	0	0	1	1	0	0	0
CB138	1			0	0	0	1	0	0	0	0	0	0	0	0	0	0	0	0	0	0	0	0	0	0	1	0	0	0	0	0	0	0	0	0	0	1	0	0	0	0	0	0	0	1	0	0	0	1
CB139	1			0	0	0	1	0	0	0	0	0	0	0	0	0	0	0	0	0	0	0	0	0	0	1	0	0	0	0	0	0	0	0	0	0	1	0	0	0	0	0	0	0	1	0	0	0	1
CB141	1			0	0	0	1	0	0	0	0	0	0	0	0	0	0	0	0	0	0	0	0	0	0	1	0	0	0	0	0	0	0	0	0	0	1	0	0	0	0	0	0	0	1	0	0	0	1
CB142	1			0	0	0	1	0	0	0	0	0	0	0	0	0	0	0	0	0	0	0	0	0	0	1	0	0	0	0	0	0	0	0	0	0	1	0	0	0	0	0	0	0	1	0	0	0	1
CB143	1			0	0	0	1	0	0	0	0	0	0	0	0	0	0	0	0	0	0	0	0	0	0	1	0	0	0	0	0	0	0	0	0	0	1	0	0	0	0	0	0	0	0	1	0	0	0
CB144		42.6	1956889	0	0	0	0	1	0	0	0	0	0	0	0	0	0	0	0	0	0	0	0	0	0	1	0	0	0	0	0	0	0	0	0	0	1	0	0	0	0	0	0	0	1	1	0	0	0
CB145	1			0	0	0	1	0	0	0	0	0	0	0	0	0	0	0	0	0	0	0	0	0	0	1	0	0	0	0	0	0	0	0											1	0	0	0	1
CB149		42.7	1924741	0	0	0	0	1	0	0	0	0	0	0	0	0	0	0	0	0	0	0	0	0	0	0	1	0	0	0	0	0	0	0												0	0	1	0
CB15	1			0	0	0	1	0	0	0	0	0	0	0	0	0	0	0	0	0	0	0	0	0	0	1	0	0	0	0	0	0	0	0	0	0	1	0	0	0	0	0	0	0	1	0	0	1	0
CB151	1			0	0	0	1	0	0	0	0	0	0	0	0	0	0	0	0	0	0	0	0	0	0	1	0	0	0	0	0	0	0	0	0	0	1	0	0	0	0	0	0	0	1	0	0	1	0
CB152		42.5	2030144	0	0	0	0	1	0	0	0	0	0	0	0	0	0	0	0	0	0	0	0	0	0	0	1	0	0	0	0	0	0	0												1	0	0	0
CB155		42.6	1924716	0	0	0	0	0	0	0	1	0	0	0	0	0	0	0	0	0	0	0	0	0	0	1	0	0	0	0	0	0	0	0	0	0	1	0	0	0	0	0	0	0	1	0	0	1	0
CB156		42.6	2020453	0	0	0	1	0	0	0	0	0	0	0	0	0	0	0	0	0	0	0	0	0	0	1	0	0	0	0	0	0	0	0	0	0	1	0	0	0	0	0	0	0	1	0	0	0	1
CB157		42.8	2022809	0	0	0	1	0	0	0	0	0	0	0	0	0	0	0	0	0	0	0	0	0	0	1	0	0	0	0	0	0	0	0	0	0	1	0	0	0	0	0	0	0	1	1	0	0	0
CB16	1			0	0	0	1	0	0	0	0	0	0	0	0	0	0	0	0	0	0	0	0	0	0	1	0	0	0	0	0	0	0	0	1	0	0	0	0	0	0	0	0	0	1	0	0	1	0
CB162		42.5	2017686	0	0	0	0	0	0	0	0	1	0	0	0	0	0	0	0	0	0	0	0	0	0	1	0	0	0	0	0	0	0	0	1	0	0	0	0	0	0	0	0	0	1	0	0	1	0
CB170		42.6	1929924	0	0	0	0	0	0	0	0	1	0	0	0	0	0	0	0	0	0	0	0	0	0	1	0	0	0	0	0	0	0	0	0	1	0	0	0	0	0	0	0	0	1	0	0	1	0
CB171		42.6	2050297	0	0	0	1	0	0	0	0	0	0	0	0	0	0	0	0	0	0	0	0	0	0	1	0	0	0	0	0	0	0	0	1	0	0	0	0	0	0	0	0	0	1	0	0	0	1
CB175		42.6	1989609	0	0	1	0	0	0	0	0	0	0	0	0	0	0	0	0	0	0	0	0	0	0	1	0	0	0	0	0	0	0	0	0	0	1	0	0	0	0	0	0	0	0	1	0	0	0
CB176		42.6	1970312	0	0	0	1	0	0	0	0	0	0	0	0	0	0	0	0	0	0	0	0	0	0	1	0	0	0	0	0	0	0	0	1	0	0	0	0	0	0	0	0	0	1	1	0	0	0
CB180		42.6	1944582	0	0	0	1	0	0	0	0	0	0	0	0	0	0	0	0	0	0	0	0	0	0	1	0	0	0	0	0	0	0	0	0	1	0	0	0	0	0	0	0	0	1	1	0	0	0
CB181		42.6	1972104	0	0	1	0	0	0	0	0	0	0	0	0	0	0	0	0	0	0	0	0	0	0	1	0	0	0	0	0	0	0	0	0	0	0	0	0	0	0	1	0	1	0	1	0	0	0
CB184		42.8	2026895	0	0	0	1	0	0	0	0	0	0	0	0	0	0	0	0	0	0	0	0	0	0	1	0	0	0	0	0	0	0	0	0	0	1	0	0	0	0	0	0	0	1	1	0	0	0
CB185		42.6	1989218	0	0	0	1	0	0	0	0	0	0	0	0	0	0	0	0	0	0	0	0	0	0	1	0	0	0	0	0	0	0	0	0	0	0	0	0	1	0	0	0	0	1	1	0	0	0
CB190		42.5	2018107	0	0	0	1	0	0	0	0	0	0	0	0	0	0	0	0	0	0	0	0	0	0	1	0	0	0	0	0	0	0	0	1	0	0	0	0	0	0	0	0	0	1	0	0	1	0
CB192		42.5	2020838	0	0	0	1	0	0	0	0	0	0	0	0	0	0	0	0	0	0	0	0	0	0	1	0	0	0	0	0	0	0	0	0	0	1	0	0	0	0	0	0	0	1	0	0	1	0
CB193		42.6	2025795	0	0	1	0	0	0	0	0	0	0	0	0	0	0	0	0	0	0	0	0	0	0	1	0	0	0	0	0	0	0	0	0	0	1	0	0	0	0	0	0	0	1	0	0	1	0
CB196		42.6	2009497	0	0	0	0	0	0	0	0	0	1	0	0	0	0	0	0	0	0	0	0	0	0	1	0	0	0	0	0	0	0	0	0	0	1	0	0	0	0	0	0	0	1	0	0	0	1
CB198		42.6	2003740	0	0	0	1	0	0	0	0	0	0	0	0	0	0	0	0	0	0	0	0	0	0	1	0	0	0	0	0	0	0	0	0	0	0	0	0	0	1	0	0	1	0	0	0	0	1
CB2		42.8	2031973	0	0	0	1	0	0	0	0	0	0	0	0	0	0	0	0	0	0	0	0	0	0	1	0	0	0	0	0	0	0	0	0	0	1	0	0	0	0	0	0	0	1	1	0	0	0
CB20	1			0	0	0	1	0	0	0	0	0	0	0	0	0	0	0	0	0	0	0	0	0	0	1	0	0	0	0	0	0	0	0	0	0	0	0	0	0	0	0	0	1	0	0	0	0	1
CB201		42.6	2021166	0	0	0	1	0	0	0	0	0	0	0	0	0	0	0	0	0	0	0	0	0	0	1	0	0	0	0	0	0	0	0	1	0	0	0	0	0	0	0	0	0	1	0	0	0	1
CB202		42.5	2009975	0	0	0	1	0	0	0	0	0	0	0	0	0	0	0	0	0	0	0	0	0	0	1	0	0	0	0	0	0	0	0	0	0	1	0	0	0	0	0	0	0	1	0	0	1	0
CB204		42.6	2001464	0	0	0	1	0	0	0	0	0	0	0	0	0	0	0	0	0	0	0	0	0	0	1	0	0	0	0	0	0	0	0	0	0	0	1	0	0	0	0	0	1	0	0	0	0	1
CB207		42.4	2118168	0	0	0	1	0	0	0	0	0	0	0	0	0	0	0	0	0	0	0	0	0	0	1	0	0	0	0	0	0	0	0	0	0	0	0	1	0	0	0	0	1	0	1	0	0	0
CB211		42.5	2046524	0	0	0	1	0	0	0	0	0	0	0	0	0	0	0	0	0	0	0	0	0	0	1	0	0	0	0	0	0	0	0	0	0	1	0	0	0	0	0	0	0	1	1	0	0	0
CB212		42.6	1967025	0	0	0	1	0	0	0	0	0	0	0	0	0	0	0	0	0	0	0	0	0	0	1	0	0	0	0	0	0	0	0	1	0	0	0	0	0	0	0	0	0	1	1	0	0	0
CB212A		42.7	1995348	0	0	0	1	0	0	0	0	0	0	0	0	0	0	0	0	0	0	0	0	0	0	1	0	0	0	0	0	0	0	0	0	0	1	0	0	0	0	0	0	0	1	1	0	0	0
CB213		42.8	2040940	0	0	0	1	0	0	0	0	0	0	0	0	0	0	0	0	0	0	0	0	0	0	1	0	0	0	0	0	0	0	0	0	0	1	0	0	0	0	0	0	0	1	1	0	0	0
CB215		42.9	2058005	0	0	0	1	0	0	0	0	0	0	0	0	0	0	0	0	0	0	0	0	0	0	1	0	0	0	0	0	0	0	0	0	0	1	0	0	0	0	0	0	0	1	1	0	0	0
CB216		42.8	2031442	0	0	0	1	0	0	0	0	0	0	0	0	0	0	0	0	0	0	0	0	0	0	1	0	0	0	0	0	0	0	0	0	0	1	0	0	0	0	0	0	0	1	1	0	0	0
CB217		42.9	2060311	0	0	0	1	0	0	0	0	0	0	0	0	0	0	0	0	0	0	0	0	0	0	1	0	0	0	0	0	0	0	0	0	0	1	0	0	0	0	0	0	0	1	1	0	0	0
CB218		42.6	1968958	0	0	0	1	0	0	0	0	0	0	0	0	0	0	0	0	0	0	0	0	0	0	1	0	0	0	0	0	0	0	0	0	0	1	0	0	0	0	0	0	0	1	1	0	0	0
CB220		42.6	1969527	0	0	0	1	0	0	0	0	0	0	0	0	0	0	0	0	0	0	0	0	0	0	1	0	0	0	0	0	0	0	0	0	1	0	0	0	0	0	0	0	0	1	1	0	0	0
CB220B		42.6	1972402	0	0	0	1	0	0	0	0	0	0	0	0	0	0	0	0	0	0	0	0	0	0	1	0	0	0	0	0	0	0	0	0	1	0	0	0	0	0	0	0	0	1	1	0	0	0
CB221		42.6	1969946	0	0	0	1	0	0	0	0	0	0	0	0	0	0	0	0	0	0	0	0	0	0	0	1	0	0	0	0	0	0	0												1	0	0	0
CB222		42.5	2018652	0	0	0	1	0	0	0	0	0	0	0	0	0	0	0	0	0	0	0	0	0	0	1	0	0	0	0	0	0	0	0	0	0	1	0	0	0	0	0	0	0	1	0	0	1	0
CB224		42.6	2032061	0	0	0	1	0	0	0	0	0	0	0	0	0	0	0	0	0	0	0	0	0	0	1	0	0	0	0	0	0	0	0	0	1	0	0	0	0	0	0	0	0	1	0	0	1	0
CB225		42.6	2002796	0	0	0	1	0	0	0	0	0	0	0	0	0	0	0	0	0	0	0	0	0	0	1	0	0	0	0	0	0	0	0	0	0	0	0	1	0	0	0	0	1	0	0	0	0	1
CB23	1			0	0	0	1	0	0	0	0	0	0	0	0	0	0	0	0	0	0	0	0	0	0	1	0	0	0	0	0	0	0	0											1	1	0	0	0
CB25	1			0	0	0	1	0	0	0	0	0	0	0	0	0	0	0	0	0	0	0	0	0	0	1	0	0	0	0	0	0	0	0	0	0	0	0	0	0	0	0	0	1	0	1	0	0	0
CB26	1			0	0	0	1	0	0	0	0	0	0	0	0	0	0	0	0	0	0	0	0	0	0	1	0	0	0	0	0	0	0	0	0	0	0	0	0	0	0	0	0	1	0	0	0	0	1
CB28	1			0	0	0	1	0	0	0	0	0	0	0	0	0	0	0	0	0	0	0	0	0	0	1	0	0	0	0	0	0	0	0	0	0	0	0	0	0	0	0	0	1	0	0	0	0	1
CB3		42.6	2002831	0	0	0	1	0	0	0	0	0	0	0	0	0	0	0	0	0	0	0	0	0	0	1	0	0	0	0	0	0	0	0	0	0	1	0	0	0	0	0	0	0	1	0	0	0	1
CB31	1			0	0	0	1	0	0	0	0	0	0	0	0	0	0	0	0	0	0	0	0	0	0	1	0	0	0	0	0	0	0	0	0	0	1	0	0	0	0	0	0	0	1	0	0	1	0
CB32	1			0	0	0	1	0	0	0	0	0	0	0	0	0	0	0	0	0	0	0	0	0	0	1	0	0	0	0	0	0	0	0	0	0	1	0	0	0	0	0	0	0	1	0	0	1	0
CB33	1			0	0	0	1	0	0	0	0	0	0	0	0	0	0	0	0	0	0	0	0	0	0	1	0	0	0	0	0	0	0	0	0	0	1	0	0	0	0	0	0	0	1	1	0	0	0
CB34	1			0	0	0	1	0	0	0	0	0	0	0	0	0	0	0	0	0	0	0	0	0	0	1	0	0	0	0	0	0	0	0											1	0	0	1	0
CB35	1			0	0	0	1	0	0	0	0	0	0	0	0	0	0	0	0	0	0	0	0	0	0	1	0	0	0	0	0	0	0	0	0	0	1	0	0	0	0	0	0	0	1	0	0	1	0
CB36	1			0	0	0	1	0	0	0	0	0	0	0	0	0	0	0	0	0	0	0	0	0	0	1	0	0	0	0	0	0	0	0	0	0	0	0	0	1	0	0	0	0	1	0	0	0	1
CB38	1			0	0	0	1	0	0	0	0	0	0	0	0	0	0	0	0	0	0	0	0	0	0	1	0	0	0	0	0	0	0	0	0	0	0	0	0	0	0	0	0	1	0	0	0	0	1
CB39	1			0	0	0	1	0	0	0	0	0	0	0	0	0	0	0	0	0	0	0	0	0	0	1	0	0	0	0	0	0	0	0	0	0	0	0	0	0	0	0	0	1	0	0	0	0	1
CB4		42.5	2016251	0	0	0	1	0	0	0	0	0	0	0	0	0	0	0	0	0	0	0	0	0	0	1	0	0	0	0	0	0	0	0	0	0	1	0	0	0	0	0	0	0	1	0	1	0	0
CB40	1			0	0	0	1	0	0	0	0	0	0	0	0	0	0	0	0	0	0	0	0	0	0	1	0	0	0	0	0	0	0	0	0	0	1	0	0	0	0	0	0	0	1	1	0	0	0
CB41	1			0	0	0	1	0	0	0	0	0	0	0	0	0	0	0	0	0	0	0	0	0	0	1	0	0	0	0	0	0	0	0	0	0	1	0	0	0	0	0	0		1	0	0	0	1
CB42	1			0	0	0	1	0	0	0	0	0	0	0	0	0	0	0	0	0	0	0	0	0	0	1	0	0	0	0	0	0	0	0	0	0	1	0	0	0	0	0	0	0	1	1	0	0	0
CB43	1			0	0	0	1	0	0	0	0	0	0	0	0	0	0	0	0	0	0	0	0	0	0	1	0	0	0	0	0	0	0	0	0	0	1	0	0	0	0	0	0	0	0	0	0	1	0
CB44	1			0	0	0	1	0	0	0	0	0	0	0	0	0	0	0	0	0	0	0	0	0	0	1	0	0	0	0	0	0	0	0	0	0	1	0	0	0	0	0	0	0	1	0	0	1	0
CB45	1			0	0	0	1	0	0	0	0	0	0	0	0	0	0	0	0	0	0	0	0	0	0	1	0	0	0	0	0	0	0	0	0	0	1	0	0	0	0	0	0	0	1	0	0	1	0
CB46	1			0	0	0	1	0	0	0	0	0	0	0	0	0	0	0	0	0	0	0	0	0	0	1	0	0	0	0	0	0	0	0	0	0	1	0	0	0	0	0	0	0	1	1	0	0	0
CB47	1			0	0	0	0	0	0	0	0	0	0	0	0	0	0	0	0	1	0	0	0	0	0	1	0	0	0	0	0	0	0	0	0	0	1	0	0	0	0	0	0	0	1	0	0	1	0
CB48	1			0	0	0	1	0	0	0	0	0	0	0	0	0	0	0	0	0	0	0	0	0	0	1	0	0	0	0	0	0	0	0	0	0	0	0	0	1	0	0	0	0	1	1	0	0	0
CB49	1			0	0	0	1	0	0	0	0	0	0	0	0	0	0	0	0	0	0	0	0	0	0	1	0	0	0	0	0	0	0	0	0	0	1	0	0	0	0	0	0	0	1	0	0	1	0
CB5		42.8	2023365	0	0	0	1	0	0	0	0	0	0	0	0	0	0	0	0	0	0	0	0	0	0	1	0	0	0	0	0	0	0	0	0	0	1	0	0	0	0	0	0	0	1	1	0	0	0
CB50	1			0	0	0	1	0	0	0	0	0	0	0	0	0	0	0	0	0	0	0	0	0	0	1	0	0	0	0	0	0	0	0	0	0	1	0	0	0	0	0	0	0	1	1	0	0	0
CB51	1			0	0	0	0	0	0	0	0	0	0	0	0	0	0	0	0	1	0	0	0	0	0	1	0	0	0	0	0	0	0	0	0	0	0	0	0	1	0	0	0	0	1	0	0	0	1
CB52	1			0	0	0	1	0	0	0	0	0	0	0	0	0	0	0	0	0	0	0	0	0	0	1	0	0	0	0	0	0	0	0	0	0	1	0	0	0	0	0	0	0	1	1	0	0	0
CB53	1			0	0	0	1	0	0	0	0	0	0	0	0	0	0	0	0	0	0	0	0	0	0	1	0	0	0	0	0	0	0	0	1	0	0	0	0	0	0	0	0	0	1	0	0	1	0
CB54	1			0	0	0	1	0	0	0	0	0	0	0	0	0	0	0	0	0	0	0	0	0	0	1	0	0	0	0	0	0	0	0	0	0	0	0	0	0	0	0	0	1	0	0	0	0	1
CB56	1			0	0	0	1	0	0	0	0	0	0	0	0	0	0	0	0	0	0	0	0	0	0	1	0	0	0	0	0	0	0	0	0	0	1	0	0	0	0	0	0	0	1	1	0	0	0
CB57	1			0	0	0	1	0	0	0	0	0	0	0	0	0	0	0	0	0	0	0	0	0	0	1	0	0	0	0	0	0	0	0	0	0	0	0	0	0	0	0	0	1	0	0	0	0	1
CB58	1			0	0	0	1	0	0	0	0	0	0	0	0	0	0	0	0	0	0	0	0	0	0	1	0	0	0	0	0	0	0	0	0	0	0	0	0	0	0	0	1	0	1	1	0	0	0
CB59	1			0	0	0	1	0	0	0	0	0	0	0	0	0	0	0	0	0	0	0	0	0	0	1	0	0	0	0	0	0	0	0	1	0	0	0	0	0	0	0	0	0	1	1	0	0	0
CB6		42.9	2050803	0	0	0	1	0	0	0	0	0	0	0	0	0	0	0	0	0	0	0	0	0	0	1	0	0	0	0	0	0	0	0	0	0	1	0	0	0	0	0	0	0	1	1	0	0	0
CB60	1			0	0	0	1	0	0	0	0	0	0	0	0	0	0	0	0	0	0	0	0	0	0	1	0	0	0	0	0	0	0	0	0	0	0	0	0	0	0	0	0	1	0	0	0	0	1
CB61	1			0	0	0	1	0	0	0	0	0	0	0	0	0	0	0	0	0	0	0	0	0	0	1	0	0	0	0	0	0	0	0	0	0	1	0	0	0	0	0	0	0	1	0	0	1	0
CB62	1			0	0	0	1	0	0	0	0	0	0	0	0	0	0	0	0	0	0	0	0	0	0	1	0	0	0	0	0	0	0	0	0	0	0	0	0	0	0	0	0	1	0	0	0	0	1
CB63	1			0	0	0	1	0	0	0	0	0	0	0	0	0	0	0	0	0	0	0	0	0	0	1	0	0	0	0	0	0	0	0	0	0	1	0	0	0	0	0	0		1	0	0	0	1
CB64	1			0	0	0	1	0	0	0	0	0	0	0	0	0	0	0	0	0	0	0	0	0	0	1	0	0	0	0	0	0	0	0	0	0	0	0	0	0	0	0	0	1	0	0	0	0	1
CB65	1	42.6	2038254	0	0	0	1	0	0	0	0	0	0	0	0	0	0	0	0	0	0	0	0	0	0	1	0	0	0	0	0	0	0	0	0	0	1	0	0	0	0	0	0	0	1	0	0	1	0
CB66	1			0	0	0	1	0	0	0	0	0	0	0	0	0	0	0	0	0	0	0	0	0	0	1	0	0	0	0	0	0	0	0	1	0	0	0	0	0	0	0	0	0	1	1	0	0	0
CB68		42.6	1928614	0	0	0	1	0	0	0	0	0	0	0	0	0	0	0	0	0	0	0	0	0	0	0	0	1	0	0	0	0	0	0												0	0	1	0
CB69		42.9	2051941	0	0	0	1	0	0	0	0	0	0	0	0	0	0	0	0	0	0	0	0	0	0	1	0	0	0	0	0	0	0	0	0	0	1	0	0	0	0	0	0	0	1	1	0	0	0
CB7	1			0	0	0	1	0	0	0	0	0	0	0	0	0	0	0	0	0	0	0	0	0	0	1	0	0	0	0	0	0	0	0	0	0	1	0	0	0	0	0	0	0	1
CB70	1			0	0	0	1	0	0	0	0	0	0	0	0	0	0	0	0	0	0	0	0	0	0	1	0	0	0	0	0	0	0	0	0	0	1	0	0	0	0	0	0	0	1	0	0	1	0
CB71	1			0	0	0	1	0	0	0	0	0	0	0	0	0	0	0	0	0	0	0	0	0	0	1	0	0	0	0	0	0	0	0	0	0	1	0	0	0	0	0	0	0	1	0	0	1	0
CB72	1			0	0	0	1	0	0	0	0	0	0	0	0	0	0	0	0	0	0	0	0	0	0	1	0	0	0	0	0	0	0	0	0	0	1	0	0	0	0	0	0	0	1	1	0	0	0
CB73	1			0	0	0	1	0	0	0	0	0	0	0	0	0	0	0	0	0	0	0	0	0	0	1	0	0	0	0	0	0	0	0	0	0	1	0	0	0	0	0	0	0	1	0	0	1	0
CB74		42.7	2004352	0	0	0	1	0	0	0	0	0	0	0	0	0	0	0	0	0	0	0	0	0	0	1	0	0	0	0	0	0	0	0	0	0	1	0	0	0	0	0	0	0	1	1	0	0	0
CB75	1			0	0	0	1	0	0	0	0	0	0	0	0	0	0	0	0	0	0	0	0	0	0	1	0	0	0	0	0	0	0	0											1	0	0	0	1
CB76	1			0	0	0	1	0	0	0	0	0	0	0	0	0	0	0	0	0	0	0	0	0	0	1	0	0	0	0	0	0	0	0	0	0	1	0	0	0	0	0	0	0	1	1	0	0	0
CB77	1			0	0	0	1	0	0	0	0	0	0	0	0	0	0	0	0	0	0	0	0	0	0	1	0	0	0	0	0	0	0	0	0	0	1	0	0	0	0	0	0	0	1	1	0	0	0
CB78	1			0	0	0	1	0	0	0	0	0	0	0	0	0	0	0	0	0	0	0	0	0	0	1	0	0	0	0	0	0	0	0	0	0	1	0	0	0	0	0	0	0	1	1	0	0	0
CB79	1			0	0	0	1	0	0	0	0	0	0	0	0	0	0	0	0	0	0	0	0	0	0	1	0	0	0	0	0	0	0	0	0	0	1	0	0	0	0	0	0	0	1	0	0	1	0
CB8	1			0	0	0	1	0	0	0	0	0	0	0	0	0	0	0	0	0	0	0	0	0	0	1	0	0	0	0	0	0	0	0	0	0	1	0	0	0	0	0	0	0	1	0	0	1	0
CB80		42.6	1928715	0	0	0	1	0	0	0	0	0	0	0	0	0	0	0	0	0	0	0	0	0	0	1	0	0	0	0	0	0	0	0	0	0	0	0	0	0	0	0	1	0	1	1	0	0	0
CB81	1			0	0	0	0	0	0	0	0	0	0	0	0	0	0	0	0	1	0	0	0	0	0	1	0	0	0	0	0	0	0	0	0	0	1	0	0	0	0	0	0	0	1	0	0	1	0
CB82	1			0	0	0	1	0	0	0	0	0	0	0	0	0	0	0	0	0	0	0	0	0	0	1	0	0	0	0	0	0	0	0	0	0	0	0	0	0	0	0	0	1	0	0	0	0	1
CB84	1			0	0	0	1	0	0	0	0	0	0	0	0	0	0	0	0	0	0	0	0	0	0	1	0	0	0	0	0	0	0	0											1	0	0	1	0
CB85		42.6	1957952	0	0	0	1	0	0	0	0	0	0	0	0	0	0	0	0	0	0	0	0	0	0	1	0	0	0	0	0	0	0	0	0	0	1	0	0	0	0	0	0	0	1	1	0	0	0
CB86	1			0	0	0	1	0	0	0	0	0	0	0	0	0	0	0	0	0	0	0	0	0	0	1	0	0	0	0	0	0	0	0	0	0	0	0	0	0	0	0	0		1	0	0	0	1
CB87	1			0	0	0	1	0	0	0	0	0	0	0	0	0	0	0	0	0	0	0	0	0	0	1	0	0	0	0	0	0	0	0	0	0	0	0	0	1	0	0	0	0	1	0	0	0	1
CB88	1			0	0	0	1	0	0	0	0	0	0	0	0	0	0	0	0	0	0	0	0	0	0	1	0	0	0	0	0	0	0	0	0	0	1	0	0	0	0	0	0	0	1	1	0	0	0
CB89	1			0	0	0	1	0	0	0	0	0	0	0	0	0	0	0	0	0	0	0	0	0	0	0	0	0	0	0	0	0	0	0												0	0	0	1
CB9		42.5	2024753	0	0	0	1	0	0	0	0	0	0	0	0	0	0	0	0	0	0	0	0	0	0	1	0	0	0	0	0	0	0	0	0	0	1	0	0	0	0	0	0	0	1	0	0	1	0
CB90	1			0	0	0	1	0	0	0	0	0	0	0	0	0	0	0	0	0	0	0	0	0	0	1	0	0	0	0	0	0	0	0	0	0	1	0	0	0	0	0	0	0	1	1	0	0	0
CB91	1			0	0	0	1	0	0	0	0	0	0	0	0	0	0	0	0	0	0	0	0	0	0	1	0	0	0	0	0	0	0	0	0	0	1	0	0	0	0	0	0	0	1	0	0	1	0
CB92	1			0	0	0	1	0	0	0	0	0	0	0	0	0	0	0	0	0	0	0	0	0	0	1	0	0	0	0	0	0	0	0	0	0	1	0	0	0	0	0	0	0	1	0	0	1	0
CB93	1			0	0	0	1	0	0	0	0	0	0	0	0	0	0	0	0	0	0	0	0	0	0	1	0	0	0	0	0	0	0	0	0	0	0	0	0	1	0	0	0	0	1	0	0	1	0
CB94		42.4	2068894	0	0	0	1	0	0	0	0	0	0	0	0	0	0	0	0	0	0	0	0	0	0	1	0	0	0	0	0	0	0	0	0	0	0	0	1	0	0	0	0	1	0	1	0	0	0
CB95	1			0	0	0	1	0	0	0	0	0	0	0	0	0	0	0	0	0	0	0	0	0	0	1	0	0	0	0	0	0	0	0											1	0	0	1	0
CB96	1			0	0	0	1	0	0	0	0	0	0	0	0	0	0	0	0	0	0	0	0	0	0	1	0	0	0	0	0	0	0	0	0	0	1	0	0	0	0	0	0	0	1	0	0	1	0
CB97	1			0	0	0	1	0	0	0	0	0	0	0	0	0	0	0	0	0	0	0	0	0	0	1	0	0	0	0	0	0	0	0	0	0	0	0	0	0	0	0	0	1	0	0	0	0	1
CB98	1			0	0	0	1	0	0	0	0	0	0	0	0	0	0	0	0	0	0	0	0	0	0	1	0	0	0	0	0	0	0	0	0	0	1	0	0	0	0	0	0	0	1	0	0	1	0
CB99	1			0	0	0	1	0	0	0	0	0	0	0	0	0	0	0	0	0	0	0	0	0	0	1	0	0	0	0	0	0	0	0	0	0	1	0	0	0	0	0	0	0	1	0	0	1	0
CbuG-Q212		42.6	2008870	0	0	0	0	0	0	0	0	0	0	1	0	0	0	0	0	0	0	0	0	0	0	1	0	0	0	0	0	0	0	0	0	0	1	0	0	0	0	0	0	0	1	0	1	0	0
CbuK-Q154		42.7	2063100	0	0	0	0	0	0	0	0	1	0	0	0	0	0	0	0	0	0	0	0	0	0	1	0	0	0	0	0	0	0	0	0	0	1	0	0	0	0	0	0	0	1	0	0	1	0
Cs-Florian	1			0	0	0	0	0	0	0	0	0	0	0	1	0	0	0	0	0	0	0	0	0	0																					1	0	0	0
DogUtad		42.5	1956891	0	0	0	0	0	0	0	0	0	0	1	0	0	0	0	0	0	0	0	0	0	0	0	0	0	0	0	0	0	1	0												0	1	0	0
Dugway		42.4	2158758	0	0	0	0	0	0	0	0	1	0	0	0	0	0	0	0	0	0	0	0	0	0	0	0	0	0	0	0	0	0	1												0	0	0	0
Dyer	1			0	0	0	0	0	0	0	0	1	0	0	0	0	0	0	0	0	0	0	0	0	0	1	0	0	0	0	0	0	0	0	0	0	0	0	0	0	0	0	0	1	0	1	0	0	0
E070891	1			1	0	0	0	0	0	0	0	0	0	0	0	0	0	0	0	0	0	0	0	0	0																					1	0	0	0
f2	1			0	0	0	1	0	0	0	0	0	0	0	0	0	0	0	0	0	0	0	0	0	0	1	0	0	0	0	0	0	0	0	0	0	0	0	1	0	0	0	0			0	0	1	0
f4	1			0	0	0	1	0	0	0	0	0	0	0	0	0	0	0	0	0	0	0	0	0	0	1	0	0	0	0	0	0	0	0	0	0	1	0	0	0	0	0	0	0	1	0	0	1	0
Fr015	1			0	0	0	1	0	0	0	0	0	0	0	0	0	0	0	0	0	0	0	0	0	0	1	0	0	0	0	0	0	0	0	0	0	1	0	0	0	0	0	0	0	1	1	0	0	0
Fr051	1			0	0	0	1	0	0	0	0	0	0	0	0	0	0	0	0	0	0	0	0	0	0	1	0	0	0	0	0	0	0	0	0	0	1	0	0	0	0	0	0	0	1	1	0	0	0
Geier	1			0	1	0	0	0	0	0	0	0	0	0	0	0	0	0	0	0	0	0	0	0	0	1	0	0	0	0	0	0	0	0	0	0	0	0	0	0	0	0	0	1	0	1	0	0	0
Heizberg	1			0	0	0	0	0	0	0	0	0	0	0	0	0	0	0	0	0	0	0	1	0	0	1	0	0	0	0	0	0	0	0	0	0	0	0	0	0	0	0	0	1	0	1	0	0	0
Henzerling RSA331		42.8	2016427	0	0	0	0	0	0	0	0	0	0	0	0	1	0	0	0	0	0	0	0	0	0	1	0	0	0	0	0	0	0	0	0	0	0	0	0	0	0	1	0	1	0	1	0	0	0
IXO		42.6	1974499	0	0	0	0	0	0	0	0	0	0	0	1	0	0	0	0	0	0	0	0	0	0	0	1	0	0	0	0	0	0	0												1	0	0	0
KAVd	1			0	0	0	0	0	0	0	0	1	0	0	0	0	0	0	0	0	0	0	0	0	0	1	0	0	0	0	0	0	0	0	0	0	1	0	0	0	0	0	0	0	1	0	0	1	0
Leningrad-2	1			0	0	0	0	0	0	0	0	0	0	0	0	0	0	0	0	0	1	0	0	0	0																					0	0	1	0
Leningrad-4	1			0	0	0	0	0	0	0	0	0	0	0	0	0	0	0	0	0	1	0	0	0	0																					0	0	1	0
MANc	1			0	0	0	1	0	0	0	0	0	0	0	0	0	0	0	0	0	0	0	0	0	0	1	0	0	0	0	0	0	0	0	1	0	0	0	0	0	0	0	0	0	1	0	0	0	1
Mec	1			0	0	0	1	0	0	0	0	0	0	0	0	0	0	0	0	0	0	0	0	0	0	1	0	0	0	0	0	0	0	0	0	0	1	0	0	0	0	0	0	0	1	0	0	0	1
NMI		42.7	1995281	0	0	0	0	0	0	0	0	1	0	0	0	0	0	0	0	0	0	0	0	0	0	0	1	0	0	0	0	0	0	0												1	0	0	0
Oufa-1	1			0	0	0	0	0	0	0	0	0	0	0	0	0	0	0	0	0	1	0	0	0	0																					1	0	0	0
PAVd	1			0	0	0	0	0	0	0	0	1	0	0	0	0	0	0	0	0	0	0	0	0	0	1	0	0	0	0	0	0	0	0	0	0	1	0	0	0	0	0	0	0	1	0	0	1	0
PokerCat		42.5	2030687	0	0	0	0	0	0	0	0	0	0	1	0	0	0	0	0	0	0	0	0	0	0	0	0	0	0	1	0	0	0	0												0	1	0	0
Priscilla MSU_Q177		42.7	2063021	0	0	0	0	0	0	0	0	1	0	0	0	0	0	0	0	0	0	0	0	0	0	0	0	0	1	0	0	0	0	0												0	0	1	0
Q229		42.5	1975920	0	0	0	0	0	0	0	0	0	0	1	0	0	0	0	0	0	0	0	0	0	0	1	0	0	0	0	0	0	0	0	0	0	1	0	0	0	0	0	0	0	1	0	1	0	0
R1140	1			0	0	0	1	0	0	0	0	0	0	0	0	0	0	0	0	0	1	0	0	0	0	1	0	0	0	0	0	0	0	0	0	0	0	0	0	0	0	1	0	0	0	0	0	0	1
Schperling		42.6	2004282	0	0	0	0	0	0	0	0	0	0	0	0	0	1	0	0	0	0	0	0	0	0	1	0	0	0	0	0	0	0	0	0	0	0	1	0	0	0	0	0	0	1	0	0	0	1
Strain_3262		42.9	2093477	1	0	0	0	0	0	0	0	0	0	0	0	0	0	0	0	0	0	0	0	0	0	1	0	0	0	0	0	0	0	0	0	0	1	0	0	0	0	0	0	0	1	1	0	0	0
Termez	1			0	0	0	0	0	0	0	0	0	0	0	0	0	0	0	0	0	0	0	0	0	1																					0	0	1	0
V09028610	1			1	0	0	0	0	0	0	0	0	0	0	0	0	0	0	0	0	0	0	0	0	0	1	0	0	0	0	0	0	0	0	0	0	1	0	0	0	0	0	0	0	1	1	0	0	0
Vologda-2	1			0	0	0	0	0	0	0	0	0	0	0	0	0	0	0	0	0	1	0	0	0	0																					1	0	0	0
Z2534		42.9	2056819	0	0	0	0	0	0	0	0	0	0	0	0	0	0	1	0	0	0	0	0	0	0	0	0	0	0	0	1	0	0	0												1	0	0	0
Z3055		42.6	1995457	0	0	0	0	0	0	0	0	0	0	0	0	0	0	0	1	0	0	0	0	0	0	0	0	0	0	0	0	1	0	0												1	0	0	0
NB: Data from Angelakis et al. were added only if strains were sequanced and analyzed in present study.
Supplementary Table 3. dDDh values obtained by pairwise comparisons of the 75 studied genomes
	3262	BRASOV	CAYAC181	CB-henzerling-S	CB1	CB10	CB111	CB118	CB119	CB121	CB125	CB13	CB132	CB144	CB149	CB152	CB155	CB156	CB157	CB162	CB170	CB171	CB175	CB176	CB180	CB184	CB185	CB190	CB192	CB193	CB196	CB198	CB2	CB201	CB202	CB204	CB207	CB211	CB212A	CB212B	CB213	CB215	CB216	CB217	CB218	CB220	CB221	CB222	CB3
3262	100	97.10% [96 - 97.9%]	82.20% [79.3 - 84.7%]	85.40% [82.7 - 87.7%]	95.80% [94.3 - 96.9%]	95.50% [94 - 96.7%]	95.60% [94.2 - 96.8%]	95.80% [94.4 - 96.9%]	82.30% [79.5 - 84.9%]	99.20% [98.8 - 99.5%]	95.60% [94.1 - 96.7%]	98.80% [98.2 - 99.2%]	98.70% [98 - 99.1%]	75.90% [72.9 - 78.7%]	94.90% [93.3 - 96.1%]	98.40% [97.7 - 98.9%]	94.40% [92.7 - 95.7%]	95.80% [94.4 - 96.9%]	86.70% [84.1 - 89%]	95.50% [94 - 96.7%]	94.90% [93.3 - 96.2%]	96.00% [94.6 - 97%]	85.40% [82.7 - 87.8%]	81.30% [78.4 - 83.9%]	98.40% [97.7 - 98.9%]	86.90% [84.3 - 89.1%]	88.60% [86.1 - 90.7%]	95.50% [94.1 - 96.7%]	95.60% [94.2 - 96.8%]	95.50% [94.1 - 96.7%]	95.80% [94.4 - 96.9%]	95.80% [94.4 - 96.9%]	90.50% [88.2 - 92.4%]	95.80% [94.4 - 96.9%]	95.80% [94.3 - 96.8%]	95.80% [94.3 - 96.9%]	98.30% [97.5 - 98.8%]	98.40% [97.7 - 98.9%]	85.20% [82.5 - 87.6%]	83.90% [81.1 - 86.3%]	89.90% [87.5 - 91.8%]	93.40% [91.5 - 94.9%]	88.60% [86.1 - 90.6%]	93.80% [92 - 95.3%]	84.40% [81.6 - 86.8%]	79.40% [76.4 - 82%]	79.80% [76.9 - 82.4%]	95.70% [94.3 - 96.8%]	95.80% [94.3 - 96.8%]
BRASOV		100	99.20% [98.8 - 99.5%]	99.70% [99.5 - 99.8%]	96.20% [94.9 - 97.2%]	96.20% [94.9 - 97.2%]	96.30% [95 - 97.3%]	96.20% [94.9 - 97.2%]	98.80% [98.3 - 99.2%]	98.50% [97.8 - 99%]	96.10% [94.7 - 97.1%]	98.60% [97.9 - 99.1%]	98.70% [98.1 - 99.2%]	98.30% [97.5 - 98.8%]	97.40% [96.4 - 98.2%]	99.80% [99.6 - 99.9%]	97.20% [96.1 - 98%]	95.90% [94.4 - 96.9%]	97.10% [96 - 98%]	96.10% [94.8 - 97.2%]	97.10% [96 - 97.9%]	96.20% [94.9 - 97.2%]	98.80% [98.2 - 99.2%]	99.20% [98.8 - 99.5%]	99.00% [98.5 - 99.4%]	97.20% [96 - 98%]	98.10% [97.3 - 98.7%]	96.10% [94.8 - 97.2%]	96.10% [94.7 - 97.1%]	96.00% [94.6 - 97.1%]	96.30% [95 - 97.3%]	96.30% [94.9 - 97.3%]	97.10% [95.9 - 97.9%]	95.90% [94.5 - 97%]	96.40% [95.1 - 97.4%]	96.20% [94.9 - 97.2%]	99.60% [99.3 - 99.8%]	99.70% [99.5 - 99.8%]	99.80% [99.6 - 99.9%]	98.70% [98 - 99.1%]	97.20% [96 - 98%]	97.10% [95.9 - 97.9%]	97.10% [96 - 97.9%]	97.10% [96 - 97.9%]	98.60% [98 - 99.1%]	98.60% [98 - 99.1%]	99.80% [99.7 - 99.9%]	96.30% [95 - 97.3%]	96.30% [95 - 97.3%]
CAYAC181			100	98.20% [97.4 - 98.8%]	96.30% [95 - 97.3%]	96.20% [94.9 - 97.2%]	96.40% [95.1 - 97.4%]	96.30% [95 - 97.3%]	99.00% [98.5 - 99.3%]	98.10% [97.2 - 98.7%]	96.20% [94.8 - 97.2%]	98.20% [97.4 - 98.8%]	98.20% [97.4 - 98.8%]	98.20% [97.4 - 98.8%]	97.00% [95.8 - 97.8%]	99.40% [99.1 - 99.6%]	96.50% [95.3 - 97.5%]	96.50% [95.2 - 97.4%]	98.30% [97.5 - 98.8%]	96.20% [94.8 - 97.2%]	96.60% [95.4 - 97.5%]	96.40% [95.1 - 97.3%]	98.10% [97.3 - 98.7%]	100.00% [100 - 100%]	98.50% [97.9 - 99%]	97.60% [96.6 - 98.3%]	98.20% [97.4 - 98.7%]	96.20% [94.8 - 97.2%]	96.20% [94.9 - 97.2%]	96.20% [94.8 - 97.2%]	96.40% [95.1 - 97.4%]	96.40% [95.1 - 97.3%]	96.70% [95.4 - 97.6%]	96.40% [95.1 - 97.4%]	96.50% [95.2 - 97.4%]	96.30% [95 - 97.3%]	86.20% [83.6 - 88.5%]	98.70% [98.1 - 99.1%]	98.50% [97.8 - 99%]	98.70% [98.1 - 99.1%]	94.30% [92.6 - 95.7%]	90.20% [87.9 - 92.1%]	97.20% [96.1 - 98%]	89.60% [87.2 - 91.6%]	98.70% [98.1 - 99.1%]	98.70% [98.1 - 99.1%]	99.50% [99.1 - 99.7%]	96.40% [95.1 - 97.4%]	96.30% [95 - 97.3%]
CB-henzerling-S				100	96.50% [95.3 - 97.5%]	96.50% [95.2 - 97.4%]	96.60% [95.3 - 97.5%]	96.60% [95.3 - 97.5%]	98.50% [97.7 - 99%]	98.50% [97.8 - 99%]	96.40% [95 - 97.3%]	98.60% [97.9 - 99%]	98.60% [97.9 - 99.1%]	98.40% [97.7 - 98.9%]	97.20% [96.1 - 98%]	100.00% [99.9 - 100%]	96.80% [95.6 - 97.7%]	96.60% [95.3 - 97.5%]	98.40% [97.7 - 98.9%]	96.40% [95.1 - 97.4%]	96.90% [95.7 - 97.8%]	96.60% [95.3 - 97.5%]	99.20% [98.8 - 99.5%]	97.40% [96.3 - 98.1%]	99.00% [98.4 - 99.3%]	98.40% [97.6 - 98.9%]	98.50% [97.8 - 99%]	96.40% [95.1 - 97.4%]	96.40% [95.1 - 97.4%]	96.40% [95.1 - 97.4%]	96.60% [95.4 - 97.5%]	96.60% [95.3 - 97.5%]	98.40% [97.6 - 98.9%]	96.60% [95.3 - 97.5%]	96.60% [95.4 - 97.6%]	96.60% [95.3 - 97.5%]	89.70% [87.4 - 91.7%]	100.00% [99.9 - 100%]	100.00% [99.9 - 100%]	97.50% [96.5 - 98.2%]	97.40% [96.3 - 98.1%]	93.40% [91.5 - 94.9%]	98.40% [97.7 - 98.9%]	92.90% [90.9 - 94.4%]	98.00% [97.1 - 98.6%]	97.20% [96.1 - 98%]	95.20% [93.7 - 96.4%]	96.60% [95.3 - 97.5%]	96.50% [95.3 - 97.5%]
CB1					100	98.90% [98.3 - 99.3%]	99.40% [99.1 - 99.7%]	99.50% [99.1 - 99.7%]	96.60% [95.3 - 97.5%]	95.50% [94 - 96.7%]	98.90% [98.3 - 99.3%]	95.60% [94.2 - 96.7%]	95.60% [94.1 - 96.7%]	95.70% [94.3 - 96.8%]	98.20% [97.4 - 98.8%]	96.50% [95.2 - 97.4%]	97.80% [96.9 - 98.5%]	99.90% [99.7 - 99.9%]	95.70% [94.3 - 96.8%]	98.90% [98.4 - 99.3%]	97.80% [96.8 - 98.4%]	99.80% [99.7 - 99.9%]	95.80% [94.4 - 96.9%]	96.30% [95 - 97.3%]	95.90% [94.5 - 97%]	95.70% [94.3 - 96.8%]	95.70% [94.2 - 96.8%]	98.90% [98.4 - 99.3%]	98.90% [98.4 - 99.3%]	98.90% [98.4 - 99.3%]	99.90% [99.7 - 99.9%]	99.50% [99.2 - 99.7%]	95.70% [94.2 - 96.8%]	99.90% [99.8 - 99.9%]	99.40% [99.1 - 99.6%]	99.20% [98.8 - 99.5%]	90.10% [87.7 - 92%]	96.60% [95.4 - 97.6%]	96.50% [95.3 - 97.5%]	96.20% [94.9 - 97.2%]	95.70% [94.3 - 96.8%]	95.70% [94.3 - 96.8%]	95.70% [94.3 - 96.8%]	95.80% [94.3 - 96.8%]	96.20% [94.8 - 97.2%]	96.20% [94.9 - 97.2%]	96.60% [95.3 - 97.5%]	99.40% [99.1 - 99.6%]	100.00% [99.9 - 100%]
CB10						100	98.80% [98.2 - 99.2%]	98.90% [98.3 - 99.3%]	96.30% [95 - 97.3%]	95.40% [93.9 - 96.5%]	99.90% [99.8 - 100%]	95.50% [94 - 96.6%]	95.50% [94 - 96.7%]	95.50% [94 - 96.6%]	98.00% [97.1 - 98.6%]	96.40% [95.1 - 97.4%]	98.50% [97.7 - 99%]	98.90% [98.4 - 99.3%]	95.50% [94 - 96.6%]	99.90% [99.9 - 100%]	98.80% [98.2 - 99.2%]	98.90% [98.3 - 99.2%]	95.70% [94.3 - 96.8%]	96.20% [94.9 - 97.2%]	95.80% [94.4 - 96.9%]	95.40% [93.9 - 96.6%]	95.30% [93.8 - 96.5%]	100.00% [99.9 - 100%]	100.00% [99.9 - 100%]	99.90% [99.9 - 100%]	98.90% [98.4 - 99.3%]	98.90% [98.3 - 99.3%]	95.40% [93.9 - 96.6%]	98.90% [98.4 - 99.3%]	98.80% [98.2 - 99.2%]	98.90% [98.3 - 99.3%]	90.4% [88.2 - 92.3%]	96.60% [95.4 - 97.5%]	96.40% [95.1 - 97.4%]	96.00% [94.6 - 97%]	95.40% [93.9 - 96.6%]	95.50% [94 - 96.6%]	95.50% [94 - 96.6%]	95.50% [94 - 96.6%]	95.90% [94.5 - 97%]	96.00% [94.5 - 97%]	96.50% [95.2 - 97.4%]	98.80% [98.2 - 99.2%]	98.90% [98.3 - 99.3%]
CB111							100	99.40% [99.1 - 99.7%]	96.60% [95.3 - 97.5%]	95.60% [94.1 - 96.7%]	98.80% [98.2 - 99.2%]	95.60% [94.1 - 96.7%]	95.60% [94.2 - 96.7%]	95.70% [94.3 - 96.8%]	98.30% [97.5 - 98.8%]	96.70% [95.4 - 97.6%]	97.70% [96.8 - 98.4%]	99.40% [99 - 99.6%]	95.70% [94.2 - 96.8%]	98.90% [98.3 - 99.3%]	97.80% [96.9 - 98.5%]	99.40% [99.1 - 99.6%]	95.90% [94.5 - 97%]	96.50% [95.2 - 97.4%]	96.00% [94.6 - 97%]	95.70% [94.2 - 96.8%]	95.70% [94.2 - 96.8%]	98.90% [98.3 - 99.2%]	98.90% [98.3 - 99.2%]	98.80% [98.3 - 99.2%]	99.40% [99.1 - 99.7%]	99.40% [99.1 - 99.7%]	95.60% [94.2 - 96.7%]	99.40% [99.1 - 99.6%]	99.70% [99.5 - 99.8%]	99.40% [99.1 - 99.7%]	90.30% [88 - 92.2%]	96.60% [95.3 - 97.5%]	96.60% [95.3 - 97.5%]	96.30% [95 - 97.3%]	95.70% [94.2 - 96.8%]	95.70% [94.2 - 96.8%]	95.70% [94.2 - 96.8%]	95.70% [94.2 - 96.8%]	96.30% [94.9 - 97.2%]	96.30% [94.9 - 97.3%]	96.60% [95.4 - 97.5%]	99.70% [99.5 - 99.8%]	99.40% [99.1 - 99.7%]
CB118								100	96.60% [95.4 - 97.5%]	95.50% [94.1 - 96.7%]	98.90% [98.3 - 99.3%]	95.70% [94.2 - 96.8%]	95.70% [94.2 - 96.8%]	95.70% [94.3 - 96.8%]	98.30% [97.6 - 98.9%]	96.50% [95.2 - 97.4%]	97.80% [96.8 - 98.5%]	98.70% [98 - 99.1%]	95.80% [94.3 - 96.8%]	98.90% [98.4 - 99.3%]	97.90% [97 - 98.5%]	99.20% [98.7 - 99.5%]	95.90% [94.4 - 96.9%]	96.40% [95.1 - 97.3%]	95.90% [94.5 - 97%]	95.70% [94.3 - 96.8%]	95.70% [94.2 - 96.8%]	99.00% [98.4 - 99.3%]	99.00% [98.4 - 99.3%]	98.90% [98.4 - 99.3%]	99.90% [99.8 - 99.9%]	100.00% [100 - 100%]	95.70% [94.3 - 96.8%]	98.60% [97.9 - 99%]	99.50% [99.1 - 99.7%]	100.00% [100 - 100%]	88.10% [85.6 - 90.2%]	96.60% [95.4 - 97.6%]	96.50% [95.3 - 97.5%]	96.20% [94.9 - 97.2%]	95.70% [94.3 - 96.8%]	95.80% [94.3 - 96.8%]	95.80% [94.3 - 96.8%]	95.80% [94.3 - 96.9%]	96.20% [94.8 - 97.2%]	96.20% [94.9 - 97.2%]	96.60% [95.3 - 97.5%]	99.40% [99.1 - 99.6%]	100.00% [99.9 - 100%]
CB119									100	98.50% [97.7 - 99%]	96.40% [95 - 97.3%]	98.60% [97.9 - 99.1%]	98.60% [97.9 - 99.1%]	98.80% [98.2 - 99.2%]	97.00% [95.8 - 97.8%]	99.10% [98.7 - 99.5%]	96.50% [95.2 - 97.4%]	96.60% [95.4 - 97.5%]	98.70% [98 - 99.1%]	96.30% [95 - 97.3%]	96.50% [95.2 - 97.5%]	96.70% [95.4 - 97.6%]	98.50% [97.8 - 99%]	99.00% [98.5 - 99.3%]	98.90% [98.4 - 99.3%]	97.60% [96.6 - 98.3%]	98.60% [97.9 - 99.1%]	96.30% [95 - 97.3%]	96.40% [95.1 - 97.3%]	96.30% [95 - 97.3%]	96.60% [95.4 - 97.6%]	96.60% [95.4 - 97.6%]	97.10% [95.9 - 97.9%]	96.60% [95.4 - 97.6%]	96.60% [95.3 - 97.5%]	96.60% [95.4 - 97.5%]	86.70% [84.1 - 88.9%]	99.00% [98.5 - 99.4%]	98.70% [98.1 - 99.1%]	99.20% [98.8 - 99.5%]	94.40% [92.7 - 95.7%]	90.30% [88 - 92.2%]	97.30% [96.2 - 98.1%]	89.70% [87.3 - 91.6%]	99.30% [98.9 - 99.6%]	99.30% [98.9 - 99.6%]	99.00% [98.4 - 99.3%]	96.50% [95.3 - 97.5%]	96.60% [95.3 - 97.5%]
CB121										100	95.40% [93.9 - 96.6%]	99.50% [99.2 - 99.7%]	99.60% [99.3 - 99.8%]	99.30% [98.9 - 99.5%]	96.60% [95.3 - 97.5%]	98.40% [97.7 - 98.9%]	96.30% [94.9 - 97.3%]	95.60% [94.1 - 96.7%]	99.20% [98.8 - 99.5%]	95.40% [93.8 - 96.5%]	96.30% [95 - 97.3%]	95.60% [94.1 - 96.7%]	97.70% [96.8 - 98.4%]	98.10% [97.3 - 98.7%]	98.80% [98.1 - 99.2%]	99.30% [98.8 - 99.5%]	98.10% [97.2 - 98.7%]	95.40% [93.9 - 96.5%]	95.40% [93.9 - 96.5%]	95.30% [93.8 - 96.5%]	95.60% [94.1 - 96.7%]	95.60% [94.1 - 96.7%]	99.30% [98.8 - 99.5%]	95.50% [94.1 - 96.7%]	95.60% [94.1 - 96.7%]	95.50% [94.1 - 96.7%]	98.30% [97.6 - 98.9%]	98.40% [97.7 - 98.9%]	98.50% [97.7 - 98.9%]	98.30% [97.6 - 98.9%]	99.30% [98.8 - 99.5%]	99.30% [98.8 - 99.5%]	99.20% [98.8 - 99.5%]	99.20% [98.8 - 99.5%]	98.30% [97.5 - 98.8%]	98.30% [97.5 - 98.8%]	98.50% [97.8 - 99%]	95.60% [94.1 - 96.7%]	95.50% [94 - 96.7%]
CB125											100	95.50% [94 - 96.6%]	95.50% [94 - 96.7%]	95.60% [94.1 - 96.7%]	97.90% [97.1 - 98.6%]	96.30% [95 - 97.3%]	98.40% [97.7 - 98.9%]	98.90% [98.4 - 99.3%]	95.60% [94.1 - 96.7%]	99.90% [99.9 - 100%]	98.80% [98.2 - 99.2%]	98.90% [98.4 - 99.3%]	95.60% [94.1 - 96.7%]	96.20% [94.8 - 97.2%]	95.80% [94.3 - 96.9%]	95.50% [94 - 96.7%]	95.30% [93.8 - 96.5%]	100.00% [99.9 - 100%]	100.00% [99.9 - 100%]	99.90% [99.9 - 100%]	98.90% [98.4 - 99.3%]	98.90% [98.4 - 99.3%]	95.50% [94 - 96.7%]	98.90% [98.4 - 99.3%]	98.80% [98.2 - 99.2%]	98.90% [98.3 - 99.3%]	89.10% [86.7 - 91.1%]	96.50% [95.2 - 97.5%]	96.30% [95 - 97.3%]	96.00% [94.7 - 97.1%]	95.50% [94 - 96.7%]	95.50% [94 - 96.7%]	95.60% [94.1 - 96.7%]	95.60% [94.1 - 96.7%]	96.00% [94.6 - 97.1%]	96.00% [94.6 - 97.1%]	96.40% [95.1 - 97.3%]	98.80% [98.2 - 99.2%]	98.90% [98.3 - 99.3%]
CB13												100	99.80% [99.6 - 99.9%]	99.50% [99.2 - 99.7%]	96.70% [95.5 - 97.6%]	98.60% [97.9 - 99.1%]	96.20% [94.8 - 97.2%]	95.40% [93.9 - 96.6%]	98.90% [98.3 - 99.3%]	95.40% [93.9 - 96.6%]	96.30% [94.9 - 97.3%]	95.70% [94.2 - 96.8%]	97.80% [96.9 - 98.5%]	98.20% [97.4 - 98.8%]	98.80% [98.2 - 99.2%]	98.90% [98.3 - 99.3%]	98.20% [97.4 - 98.8%]	95.40% [93.9 - 96.6%]	95.40% [93.9 - 96.6%]	95.30% [93.8 - 96.5%]	95.70% [94.2 - 96.8%]	95.70% [94.2 - 96.8%]	98.90% [98.3 - 99.3%]	95.40% [93.9 - 96.6%]	95.80% [94.4 - 96.9%]	95.70% [94.2 - 96.8%]	98.50% [97.8 - 99%]	98.50% [97.8 - 99%]	98.60% [97.9 - 99%]	98.50% [97.8 - 99%]	98.90% [98.3 - 99.3%]	98.90% [98.3 - 99.3%]	98.90% [98.3 - 99.2%]	98.80% [98.2 - 99.2%]	98.50% [97.8 - 99%]	98.50% [97.8 - 99%]	98.70% [98 - 99.1%]	95.70% [94.2 - 96.8%]	95.70% [94.3 - 96.8%]
CB132													100	99.40% [99.1 - 99.7%]	96.70% [95.5 - 97.6%]	98.70% [98 - 99.1%]	96.30% [95 - 97.3%]	95.40% [93.9 - 96.5%]	98.70% [98.1 - 99.1%]	95.50% [94 - 96.6%]	96.40% [95.1 - 97.4%]	95.70% [94.3 - 96.8%]	97.80% [96.9 - 98.5%]	98.20% [97.4 - 98.8%]	98.90% [98.4 - 99.3%]	98.80% [98.1 - 99.2%]	98.20% [97.4 - 98.8%]	95.50% [94 - 96.6%]	95.50% [94 - 96.6%]	95.40% [93.9 - 96.5%]	95.70% [94.3 - 96.8%]	95.70% [94.3 - 96.8%]	98.70% [98.1 - 99.2%]	95.40% [93.9 - 96.5%]	95.80% [94.4 - 96.9%]	95.70% [94.2 - 96.8%]	98.50% [97.8 - 99%]	98.50% [97.9 - 99%]	98.60% [97.9 - 99.1%]	98.50% [97.8 - 99%]	98.80% [98.2 - 99.2%]	98.70% [98.1 - 99.2%]	98.70% [98 - 99.1%]	98.70% [98 - 99.1%]	98.50% [97.8 - 99%]	98.50% [97.8 - 99%]	98.70% [98.1 - 99.1%]	95.60% [94.2 - 96.8%]	95.70% [94.2 - 96.8%]
CB144														100	96.40% [95.1 - 97.4%]	98.40% [97.7 - 98.9%]	95.90% [94.5 - 97%]	95.70% [94.3 - 96.8%]	92.40% [90.4 - 94%]	95.50% [94 - 96.6%]	96.00% [94.6 - 97.1%]	95.90% [94.4 - 96.9%]	97.80% [96.8 - 98.4%]	98.30% [97.5 - 98.8%]	98.50% [97.8 - 99%]	90.80% [88.5 - 92.6%]	98.30% [97.5 - 98.8%]	95.50% [94 - 96.7%]	95.50% [94 - 96.7%]	95.50% [94 - 96.6%]	95.80% [94.3 - 96.8%]	95.80% [94.3 - 96.8%]	89.80% [87.5 - 91.8%]	95.70% [94.3 - 96.8%]	98.80% [98.2 - 99.2%]	95.70% [94.3 - 96.8%]	88.70% [86.2 - 90.7%]	98.40% [97.7 - 98.9%]	98.40% [97.7 - 98.9%]	98.70% [98.1 - 99.2%]	86.70% [84.1 - 89%]	83.30% [80.5 - 85.8%]	90.30% [88 - 92.1%]	82.90% [80.1 - 85.4%]	98.70% [98.1 - 99.2%]	98.70% [98.1 - 99.2%]	98.40% [97.7 - 98.9%]	95.70% [94.3 - 96.8%]	95.70% [94.3 - 96.8%]
CB149															100	97.40% [96.3 - 98.1%]	98.80% [98.2 - 99.2%]	98.00% [97.1 - 98.6%]	95.00% [93.4 - 96.2%]	98.00% [97.1 - 98.6%]	98.90% [98.4 - 99.3%]	98.30% [97.5 - 98.8%]	96.40% [95.1 - 97.4%]	97.00% [95.8 - 97.8%]	97.00% [95.8 - 97.8%]	94.90% [93.3 - 96.2%]	96.20% [94.8 - 97.2%]	98.00% [97.1 - 98.6%]	97.90% [97 - 98.6%]	97.80% [96.9 - 98.5%]	98.40% [97.6 - 98.9%]	98.30% [97.5 - 98.8%]	94.90% [93.3 - 96.1%]	98.00% [97.1 - 98.6%]	98.80% [98.2 - 99.2%]	98.30% [97.5 - 98.9%]	97.30% [96.2 - 98.1%]	97.20% [96.1 - 98%]	97.20% [96 - 98%]	96.80% [95.7 - 97.7%]	95.00% [93.4 - 96.2%]	94.90% [93.3 - 96.1%]	95.00% [93.4 - 96.2%]	94.90% [93.3 - 96.1%]	96.80% [95.6 - 97.7%]	96.80% [95.6 - 97.7%]	97.40% [96.4 - 98.2%]	98.70% [98.1 - 99.1%]	98.40% [97.7 - 98.9%]
CB152																100	97.00% [95.9 - 97.8%]	96.50% [95.3 - 97.5%]	98.40% [97.7 - 98.9%]	96.40% [95 - 97.3%]	97.00% [95.9 - 97.9%]	96.50% [95.3 - 97.5%]	99.20% [98.7 - 99.5%]	99.40% [99.1 - 99.7%]	98.90% [98.4 - 99.3%]	98.40% [97.6 - 98.9%]	98.50% [97.8 - 99%]	96.40% [95.1 - 97.3%]	96.40% [95.1 - 97.3%]	96.30% [95 - 97.3%]	96.60% [95.3 - 97.5%]	96.50% [95.3 - 97.5%]	98.40% [97.6 - 98.9%]	96.60% [95.3 - 97.5%]	96.70% [95.5 - 97.6%]	96.50% [95.2 - 97.5%]	86.80% [84.2 - 89%]	99.00% [98.5 - 99.3%]	100.00% [99.9 - 100%]	98.90% [98.3 - 99.3%]	98.40% [97.6 - 98.9%]	98.40% [97.6 - 98.9%]	98.40% [97.7 - 98.9%]	98.40% [97.7 - 98.9%]	98.90% [98.3 - 99.3%]	98.90% [98.3 - 99.3%]	99.00% [98.5 - 99.4%]	96.70% [95.4 - 97.6%]	96.50% [95.2 - 97.4%]
CB155																	100	97.40% [96.3 - 98.1%]	94.40% [92.7 - 95.8%]	98.50% [97.8 - 99%]	99.50% [99.2 - 99.7%]	97.70% [96.8 - 98.4%]	96.00% [94.6 - 97%]	96.50% [95.2 - 97.5%]	96.70% [95.5 - 97.6%]	94.40% [92.8 - 95.8%]	95.70% [94.2 - 96.8%]	98.40% [97.7 - 98.9%]	98.40% [97.7 - 98.9%]	98.30% [97.5 - 98.8%]	97.80% [96.9 - 98.5%]	97.80% [96.8 - 98.4%]	94.30% [92.6 - 95.7%]	97.30% [96.3 - 98.1%]	97.80% [96.9 - 98.5%]	97.80% [96.8 - 98.4%]	97.10% [96 - 98%]	96.80% [95.6 - 97.7%]	96.80% [95.6 - 97.7%]	96.40% [95 - 97.3%]	94.50% [92.8 - 95.8%]	94.40% [92.7 - 95.7%]	94.40% [92.7 - 95.7%]	94.40% [92.7 - 95.7%]	96.30% [95 - 97.3%]	96.30% [94.9 - 97.3%]	97.10% [95.9 - 97.9%]	97.90% [97 - 98.5%]	97.90% [96.9 - 98.5%]
CB156																		100	95.80% [94.3 - 96.9%]	98.90% [98.4 - 99.3%]	97.60% [96.5 - 98.3%]	99.90% [99.9 - 100%]	95.90% [94.5 - 97%]	96.50% [95.2 - 97.4%]	96.00% [94.6 - 97%]	95.70% [94.3 - 96.8%]	95.70% [94.3 - 96.8%]	99.00% [98.4 - 99.3%]	99.00% [98.4 - 99.3%]	99.00% [98.4 - 99.3%]	98.50% [97.8 - 99%]	98.70% [98.1 - 99.1%]	95.70% [94.3 - 96.8%]	100.00% [99.9 - 100%]	99.40% [99.1 - 99.6%]	98.40% [97.7 - 98.9%]	91.20% [89 - 93%]	96.70% [95.4 - 97.6%]	96.60% [95.3 - 97.5%]	96.20% [94.8 - 97.2%]	95.70% [94.3 - 96.8%]	95.80% [94.3 - 96.9%]	95.80% [94.3 - 96.9%]	95.80% [94.3 - 96.9%]	96.20% [94.9 - 97.2%]	96.30% [94.9 - 97.3%]	96.60% [95.3 - 97.5%]	99.40% [99.1 - 99.7%]	98.20% [97.4 - 98.8%]
CB157																			100	95.50% [94 - 96.7%]	95.00% [93.4 - 96.2%]	95.90% [94.5 - 97%]	97.80% [96.8 - 98.4%]	97.80% [96.9 - 98.5%]	98.40% [97.7 - 98.9%]	99.90% [99.8 - 99.9%]	98.30% [97.5 - 98.8%]	95.50% [94.1 - 96.7%]	95.60% [94.1 - 96.7%]	95.60% [94.1 - 96.7%]	95.80% [94.4 - 96.9%]	95.80% [94.4 - 96.9%]	99.90% [99.8 - 99.9%]	95.80% [94.3 - 96.9%]	95.70% [94.3 - 96.8%]	95.80% [94.3 - 96.8%]	98.40% [97.6 - 98.9%]	98.40% [97.7 - 98.9%]	98.40% [97.7 - 98.9%]	98.60% [98 - 99.1%]	98.50% [97.7 - 99%]	94.70% [93.1 - 96%]	99.90% [99.9 - 100%]	94.10% [92.4 - 95.5%]	98.70% [98.1 - 99.1%]	96.30% [95 - 97.3%]	96.30% [94.9 - 97.3%]	95.70% [94.3 - 96.8%]	98.90% [98.1 - 99.3%]
CB162																				100	98.90% [98.3 - 99.2%]	98.90% [98.4 - 99.3%]	95.70% [94.2 - 96.8%]	96.20% [94.9 - 97.2%]	95.80% [94.3 - 96.9%]	95.50% [94 - 96.6%]	95.40% [93.9 - 96.6%]	100.00% [99.9 - 100%]	99.70% [99.5 - 99.8%]	100.00% [99.9 - 100%]	99.00% [98.4 - 99.3%]	98.90% [98.4 - 99.3%]	95.40% [93.9 - 96.6%]	98.90% [98.4 - 99.3%]	95.70% [94.3 - 96.8%]	98.90% [98.4 - 99.3%]	88.70% [86.2 - 90.7%]	96.60% [95.3 - 97.5%]	96.40% [95.1 - 97.3%]	96.00% [94.6 - 97%]	95.40% [93.9 - 96.6%]	95.50% [94 - 96.6%]	95.50% [94 - 96.6%]	95.50% [94 - 96.6%]	96.00% [94.6 - 97%]	96.00% [94.6 - 97%]	96.40% [95.1 - 97.4%]	98.80% [98.2 - 99.2%]	98.90% [98.3 - 99.3%]
CB170																					100	97.80% [96.9 - 98.5%]	96.10% [94.8 - 97.1%]	96.60% [95.3 - 97.5%]	96.70% [95.4 - 97.6%]	95.00% [93.4 - 96.2%]	95.80% [94.3 - 96.9%]	98.80% [98.2 - 99.2%]	98.80% [98.2 - 99.2%]	98.70% [98.1 - 99.1%]	97.90% [97 - 98.6%]	97.90% [97 - 98.6%]	94.90% [93.3 - 96.1%]	97.60% [96.6 - 98.3%]	98.00% [97.1 - 98.6%]	97.90% [97 - 98.5%]	97.20% [96.1 - 98%]	96.90% [95.7 - 97.7%]	96.90% [95.7 - 97.8%]	96.40% [95.1 - 97.3%]	95.00% [93.4 - 96.2%]	94.90% [93.3 - 96.1%]	95.00% [93.4 - 96.2%]	94.90% [93.3 - 96.2%]	96.40% [95.1 - 97.3%]	96.30% [95 - 97.3%]	97.10% [96 - 97.9%]	97.80% [96.9 - 98.5%]	97.90% [96.9 - 98.5%]
CB171																						100	95.90% [94.5 - 97%]	96.40% [95.1 - 97.4%]	96.00% [94.6 - 97%]	95.90% [94.5 - 97%]	95.60% [94.2 - 96.7%]	98.90% [98.4 - 99.3%]	98.90% [98.4 - 99.3%]	98.90% [98.4 - 99.3%]	99.30% [98.9 - 99.6%]	99.70% [99.4 - 99.8%]	95.90% [94.5 - 97%]	99.90% [99.9 - 100%]	99.40% [99.1 - 99.6%]	99.40% [99.1 - 99.6%]	95.50% [94 - 96.6%]	96.70% [95.4 - 97.6%]	96.60% [95.3 - 97.5%]	96.30% [95 - 97.3%]	95.90% [94.5 - 97%]	95.90% [94.5 - 97%]	95.90% [94.5 - 97%]	95.90% [94.5 - 97%]	96.30% [95 - 97.3%]	96.30% [95 - 97.3%]	96.60% [95.3 - 97.5%]	99.40% [99.1 - 99.6%]	99.30% [98.8 - 99.5%]
CB175																							100	97.30% [96.2 - 98.1%]	98.30% [97.5 - 98.8%]	97.70% [96.7 - 98.4%]	97.80% [96.9 - 98.5%]	95.70% [94.2 - 96.8%]	95.70% [94.3 - 96.8%]	95.70% [94.2 - 96.8%]	95.90% [94.5 - 97%]	95.90% [94.5 - 97%]	97.70% [96.7 - 98.4%]	95.90% [94.5 - 97%]	96.00% [94.6 - 97%]	95.90% [94.4 - 96.9%]	89.80% [87.5 - 91.7%]	99.20% [98.7 - 99.5%]	99.20% [98.7 - 99.5%]	98.20% [97.3 - 98.7%]	97.40% [96.4 - 98.2%]	93.50% [91.6 - 94.9%]	97.80% [96.8 - 98.4%]	92.90% [91 - 94.5%]	98.20% [97.4 - 98.8%]	98.20% [97.4 - 98.8%]	97.70% [96.7 - 98.4%]	95.90% [94.5 - 97%]	95.80% [94.4 - 96.9%]
CB176																								100	98.60% [97.9 - 99%]	96.70% [95.5 - 97.6%]	98.20% [97.4 - 98.8%]	96.20% [94.9 - 97.2%]	96.20% [94.9 - 97.2%]	96.20% [94.9 - 97.2%]	96.40% [95.2 - 97.4%]	96.40% [95.1 - 97.4%]	95.80% [94.4 - 96.9%]	96.40% [95.1 - 97.4%]	96.50% [95.2 - 97.4%]	96.40% [95.1 - 97.3%]	85.30% [82.6 - 87.7%]	97.90% [97 - 98.6%]	97.70% [96.7 - 98.4%]	98.70% [98.1 - 99.1%]	93.40% [91.5 - 94.9%]	89.20% [86.8 - 91.2%]	96.40% [95 - 97.3%]	88.70% [86.2 - 90.7%]	98.70% [98.1 - 99.1%]	98.70% [98.1 - 99.2%]	99.50% [99.2 - 99.7%]	96.40% [95.1 - 97.4%]	96.30% [95 - 97.3%]
CB180																									100	98.40% [97.6 - 98.9%]	99.60% [99.3 - 99.7%]	95.80% [94.4 - 96.9%]	95.80% [94.3 - 96.9%]	95.70% [94.3 - 96.8%]	96.00% [94.6 - 97%]	96.00% [94.6 - 97%]	98.40% [97.6 - 98.9%]	96.00% [94.6 - 97%]	96.00% [94.6 - 97%]	95.90% [94.5 - 97%]	98.80% [98.3 - 99.2%]	98.90% [98.4 - 99.3%]	98.90% [98.4 - 99.3%]	98.80% [98.1 - 99.2%]	98.40% [97.6 - 98.9%]	98.40% [97.6 - 98.9%]	98.40% [97.7 - 98.9%]	98.40% [97.7 - 98.9%]	98.70% [98.1 - 99.1%]	98.70% [98.1 - 99.1%]	99.00% [98.4 - 99.3%]	96.00% [94.6 - 97%]	95.90% [94.5 - 97%]
CB184																										100	98.30% [97.5 - 98.8%]	95.50% [94 - 96.6%]	95.60% [94.1 - 96.7%]	95.50% [94 - 96.6%]	95.80% [94.3 - 96.8%]	95.80% [94.3 - 96.9%]	99.90% [99.9 - 100%]	95.80% [94.3 - 96.8%]	95.70% [94.3 - 96.8%]	95.70% [94.3 - 96.8%]	98.30% [97.5 - 98.8%]	98.40% [97.6 - 98.9%]	98.40% [97.6 - 98.9%]	98.60% [97.9 - 99.1%]	97.90% [97 - 98.5%]	94.80% [93.2 - 96.1%]	99.90% [99.7 - 99.9%]	94.30% [92.5 - 95.6%]	98.70% [98 - 99.1%]	94.60% [92.9 - 95.9%]	95.10% [93.5 - 96.3%]	95.70% [94.2 - 96.8%]	95.70% [94.2 - 96.8%]
CB185																											100	95.50% [93.9 - 96.6%]	95.50% [94 - 96.6%]	95.40% [93.9 - 96.6%]	95.70% [94.3 - 96.8%]	95.70% [94.3 - 96.8%]	98.20% [97.4 - 98.8%]	95.70% [94.3 - 96.8%]	95.80% [94.3 - 96.9%]	95.70% [94.2 - 96.8%]	95.20% [93.6 - 96.4%]	98.50% [97.8 - 99%]	98.50% [97.8 - 99%]	98.50% [97.8 - 99%]	98.30% [97.5 - 98.8%]	96.60% [95.3 - 97.5%]	98.30% [97.5 - 98.8%]	96.10% [94.7 - 97.1%]	98.50% [97.8 - 99%]	98.50% [97.8 - 99%]	98.60% [97.9 - 99%]	95.70% [94.3 - 96.8%]	95.70% [94.2 - 96.8%]
CB190																												100	99.70% [99.5 - 99.8%]	99.80% [99.6 - 99.9%]	99.00% [98.5 - 99.3%]	99.00% [98.4 - 99.3%]	95.50% [94 - 96.6%]	99.00% [98.4 - 99.3%]	98.80% [98.3 - 99.2%]	99.90% [99.8 - 100%]	88.90% [86.5 - 90.9%]	96.60% [95.3 - 97.5%]	96.40% [95.1 - 97.4%]	96.00% [94.6 - 97.1%]	95.50% [94 - 96.6%]	95.50% [94 - 96.6%]	95.50% [94 - 96.6%]	95.50% [94 - 96.7%]	96.00% [94.6 - 97%]	96.00% [94.6 - 97.1%]	96.40% [95.1 - 97.4%]	98.80% [98.2 - 99.2%]	98.90% [98.4 - 99.3%]
CB192																													100	100.00% [99.9 - 100%]	99.00% [98.4 - 99.3%]	99.00% [98.4 - 99.3%]	95.50% [94.1 - 96.7%]	99.00% [98.4 - 99.3%]	98.80% [98.2 - 99.2%]	99.00% [98.4 - 99.3%]	89.30% [86.9 - 91.3%]	96.60% [95.3 - 97.5%]	96.40% [95.1 - 97.4%]	96.00% [94.6 - 97.1%]	95.60% [94.1 - 96.7%]	95.60% [94.1 - 96.7%]	95.60% [94.1 - 96.7%]	95.60% [94.2 - 96.7%]	96.00% [94.6 - 97.1%]	96.00% [94.7 - 97.1%]	96.40% [95.1 - 97.4%]	98.80% [98.3 - 99.2%]	98.90% [98.4 - 99.3%]
CB193																														100	99.00% [98.4 - 99.3%]	98.90% [98.4 - 99.3%]	95.50% [94 - 96.6%]	99.00% [98.4 - 99.3%]	98.80% [98.2 - 99.2%]	98.90% [98.4 - 99.3%]	91.20% [89 - 93%]	96.60% [95.3 - 97.5%]	96.40% [95.1 - 97.3%]	96.00% [94.6 - 97%]	95.50% [94 - 96.6%]	95.50% [94 - 96.6%]	95.50% [94.1 - 96.7%]	95.50% [94.1 - 96.7%]	96.00% [94.6 - 97%]	96.00% [94.6 - 97%]	96.40% [95.1 - 97.4%]	98.80% [98.3 - 99.2%]	98.90% [98.4 - 99.3%]
CB196																															100	99.80% [99.7 - 99.9%]	95.70% [94.3 - 96.8%]	98.40% [97.6 - 98.9%]	99.50% [99.1 - 99.7%]	99.90% [99.7 - 99.9%]	89.00% [86.5 - 91%]	96.70% [95.5 - 97.6%]	96.60% [95.4 - 97.5%]	96.30% [94.9 - 97.3%]	95.80% [94.3 - 96.8%]	95.80% [94.3 - 96.9%]	95.80% [94.3 - 96.9%]	95.80% [94.4 - 96.9%]	96.30% [94.9 - 97.2%]	96.30% [94.9 - 97.3%]	96.60% [95.4 - 97.5%]	99.40% [99.1 - 99.7%]	99.90% [99.7 - 99.9%]
CB198																																100	95.70% [94.3 - 96.8%]	98.60% [97.9 - 99.1%]	99.40% [99.1 - 99.7%]	99.80% [99.7 - 99.9%]	88.70% [86.3 - 90.8%]	96.70% [95.5 - 97.6%]	96.60% [95.3 - 97.5%]	96.30% [94.9 - 97.3%]	95.80% [94.3 - 96.9%]	95.80% [94.4 - 96.9%]	95.80% [94.3 - 96.9%]	95.80% [94.4 - 96.9%]	96.20% [94.9 - 97.2%]	96.30% [94.9 - 97.3%]	96.60% [95.3 - 97.5%]	99.40% [99.1 - 99.6%]	100.00% [99.9 - 100%]
CB2																																	100	95.70% [94.3 - 96.8%]	95.70% [94.2 - 96.8%]	95.70% [94.3 - 96.8%]	98.30% [97.5 - 98.8%]	98.40% [97.6 - 98.9%]	98.40% [97.6 - 98.9%]	98.30% [97.5 - 98.8%]	99.80% [99.7 - 99.9%]	97.30% [96.2 - 98.1%]	99.90% [99.8 - 99.9%]	97.00% [95.9 - 97.9%]	98.70% [98 - 99.1%]	93.70% [91.8 - 95.1%]	94.20% [92.4 - 95.5%]	95.70% [94.2 - 96.8%]	95.70% [94.2 - 96.8%]
CB201																																		100	99.40% [99.1 - 99.7%]	98.30% [97.5 - 98.9%]	91.40% [89.3 - 93.2%]	96.70% [95.4 - 97.6%]	96.60% [95.3 - 97.5%]	96.30% [94.9 - 97.3%]	95.70% [94.3 - 96.8%]	95.70% [94.3 - 96.8%]	95.70% [94.3 - 96.8%]	95.80% [94.4 - 96.9%]	96.20% [94.9 - 97.2%]	96.30% [94.9 - 97.3%]	96.60% [95.4 - 97.5%]	99.40% [99.1 - 99.7%]	98.10% [97.3 - 98.7%]
CB202																																			100	99.40% [99.1 - 99.7%]	89.30% [87 - 91.3%]	96.70% [95.4 - 97.6%]	96.60% [95.4 - 97.5%]	96.30% [94.9 - 97.3%]	95.70% [94.3 - 96.8%]	95.70% [94.3 - 96.8%]	95.70% [94.3 - 96.8%]	95.70% [94.3 - 96.8%]	96.20% [94.9 - 97.2%]	96.30% [94.9 - 97.3%]	96.60% [95.4 - 97.6%]	99.70% [99.5 - 99.8%]	99.50% [99.1 - 99.7%]
CB204																																				100	88.40% [85.9 - 90.4%]	96.70% [95.4 - 97.6%]	96.50% [95.3 - 97.5%]	96.20% [94.9 - 97.2%]	95.70% [94.3 - 96.8%]	95.80% [94.3 - 96.8%]	95.80% [94.3 - 96.8%]	95.80% [94.3 - 96.9%]	96.20% [94.9 - 97.2%]	96.20% [94.9 - 97.2%]	96.60% [95.3 - 97.5%]	99.40% [99.1 - 99.6%]	100.00% [99.9 - 100%]
CB207																																					100	90.40% [88.1 - 92.2%]	90.10% [87.8 - 92%]	85.50% [82.8 - 87.8%]	98.30% [97.5 - 98.8%]	98.30% [97.5 - 98.8%]	98.30% [97.6 - 98.9%]	98.30% [97.6 - 98.9%]	86.00% [83.3 - 88.3%]	85.30% [82.6 - 87.6%]	83.90% [81.2 - 86.4%]	90.70% [88.4 - 92.5%]	88.10% [85.6 - 90.2%]
CB211																																						100	100.00% [99.9 - 100%]	98.10% [97.3 - 98.7%]	98.40% [97.6 - 98.9%]	98.40% [97.6 - 98.9%]	98.40% [97.7 - 98.9%]	98.40% [97.7 - 98.9%]	98.50% [97.8 - 99%]	97.70% [96.8 - 98.4%]	96.60% [95.3 - 97.5%]	96.60% [95.3 - 97.5%]	96.60% [95.4 - 97.5%]
CB212A																																							100	98.00% [97.1 - 98.6%]	97.30% [96.2 - 98.1%]	93.30% [91.4 - 94.8%]	98.40% [97.7 - 98.9%]	92.70% [90.7 - 94.3%]	98.40% [97.7 - 98.9%]	96.90% [95.8 - 97.8%]	96.10% [94.7 - 97.1%]	96.60% [95.3 - 97.5%]	96.50% [95.2 - 97.5%]
CB212B																																								100	95.40% [93.9 - 96.6%]	91.90% [89.8 - 93.6%]	98.60% [97.9 - 99.1%]	91.60% [89.5 - 93.3%]	99.90% [99.7 - 99.9%]	99.90% [99.8 - 99.9%]	98.90% [98.4 - 99.3%]	96.20% [94.9 - 97.2%]	96.20% [94.9 - 97.2%]
CB213																																									100	97.60% [96.6 - 98.3%]	99.80% [99.6 - 99.9%]	97.10% [96 - 97.9%]	95.90% [94.5 - 97%]	91.20% [89 - 93%]	91.70% [89.6 - 93.4%]	95.70% [94.2 - 96.8%]	95.70% [94.2 - 96.8%]
CB215																																										100	96.50% [95.2 - 97.4%]	99.90% [99.8 - 99.9%]	92.40% [90.4 - 94%]	87.10% [84.5 - 89.3%]	87.50% [85 - 89.7%]	95.70% [94.2 - 96.8%]	95.70% [94.3 - 96.8%]
CB216																																											100	95.90% [94.5 - 97%]	98.70% [98.1 - 99.1%]	94.30% [92.5 - 95.6%]	94.70% [93.1 - 96%]	95.70% [94.3 - 96.8%]	95.70% [94.3 - 96.8%]
CB217																																												100	92.10% [90 - 93.8%]	86.50% [83.9 - 88.8%]	87.00% [84.4 - 89.2%]	95.70% [94.3 - 96.8%]	95.70% [94.3 - 96.8%]
CB218																																													100	100.00% [99.9 - 100%]	98.90% [98.4 - 99.3%]	96.20% [94.9 - 97.2%]	96.20% [94.8 - 97.2%]
CB220																																														100	98.90% [98.4 - 99.3%]	96.20% [94.9 - 97.2%]	96.20% [94.8 - 97.2%]
CB221																																															100	96.60% [95.3 - 97.5%]	96.50% [95.3 - 97.5%]
CB222																																																100	99.40% [99.1 - 99.7%]
CB3																																																	100
CB4
CB5
CB6
CB65
CB68
CB69
CB74
CB80
CB85
CB9
CB94
CbuG-Q212
CbuK-Q154
DogUtad
Dugway
IXO
MAC225
MIO220
MSU_Q177
NMI
NioIO224
PokerCat
Q229
RSA331
SCHPERLING
Z2534
Z3055
Supplementary Table 4. Ortho-ANI values obtained by pairwise comparisons of the 75 studied genomes
	3262	BRASOV	CAYAC181	CB1	CB10	CB111	CB118	CB119	CB121	CB125	CB13	CB132	CB144	CB149	CB152	CB155	CB156	CB157	CB162	CB170	CB171	CB175	CB176	CB180	CB184	CB185	CB190	CB192	CB193	CB196	CB198	CB2	CB201	CB202	CB204	CB207	CB211	CB212A	CB212B	CB213	CB215	CB216	CB217	CB218	CB220	CB221	CB222	CB3	CB4
3262		99.79	99.78	99.52	99.49	99.53	99.52	99.85	99.89	99.49	99.92	99.92	99.98	99.53	99.81	99.48	99.52	99.99	99.49	99.49	99.53	99.73	99.78	99.85	99.97	99.82	99.48	99.51	99.49	99.51	99.52	99.97	99.51	99.52	99.52	99.81	99.81	99.81	99.82	99.97	99.97	100	99.99	99.83	99.82	99.81	99.53	99.51	99.51
BRASOV			99.89	99.57	99.56	99.58	99.58	99.86	99.76	99.55	99.77	99.81	99.80	99.63	99.97	99.58	99.56	99.79	99.57	99.60	99.57	99.86	99.90	99.84	99.79	99.70	99.55	99.55	99.55	99.58	99.59	99.78	99.56	99.57	99.59	99.98	99.97	99.97	99.83	99.79	99.79	99.80	99.80	99.84	99.84	99.97	99.59	99.58	99.55
CAYAC181				99.57	99.55	99.59	99.57	99.86	99.73	99.55	99.76	99.78	99.77	99.61	99.91	99.56	99.57	99.79	99.57	99.56	99.58	99.91	100	99.81	99.78	99.71	99.56	99.55	99.56	99.60	99.58	99.79	99.58	99.58	99.58	99.91	99.91	99.91	99.82	99.78	99.79	99.78	99.78	99.82	99.82	99.91	99.59	99.56	99.54
CB1					99.86	99.93	100	99.60	99.49	99.86	99.51	99.51	99.53	99.83	99.60	99.75	99.97	99.51	99.86	99.76	99.97	99.54	99.58	99.54	99.51	99.51	99.86	99.85	99.86	99.97	99.99	99.50	99.97	99.92	100	99.65	99.61	99.60	99.56	99.54	99.52	99.51	99.51	99.56	99.56	99.59	99.92	99.99	99.54
CB10						99.87	99.85	99.57	99.45	99.98	99.50	99.50	99.49	99.80	99.58	99.84	99.85	99.48	99.99	99.87	99.84	99.51	99.55	99.52	99.48	99.45	99.99	100	99.99	99.86	99.86	99.46	99.86	99.85	99.87	99.65	99.58	99.57	99.53	99.50	99.49	99.47	99.48	99.52	99.53	99.58	99.86	99.86	99.50
CB111							99.93	99.60	99.47	99.86	99.50	99.51	99.52	99.85	99.62	99.77	99.92	99.51	99.86	99.77	99.92	99.52	99.59	99.57	99.51	99.52	99.86	99.85	99.86	99.92	99.92	99.50	99.93	99.96	99.93	99.65	99.61	99.60	99.57	99.51	99.51	99.50	99.51	99.57	99.57	99.60	99.95	99.93	99.54
CB118								99.59	99.49	99.86	99.51	99.51	99.52	99.83	99.60	99.76	99.97	99.52	99.85	99.77	99.97	99.52	99.57	99.54	99.52	99.52	99.86	99.85	99.85	99.97	100	99.51	99.97	99.92	99.99	99.65	99.61	99.60	99.55	99.55	99.52	99.51	99.51	99.55	99.55	99.60	99.92	99.99	99.54
CB119									99.78	99.59	99.82	99.82	99.85	99.62	99.89	99.56	99.59	99.86	99.58	99.57	99.61	99.80	99.86	99.88	99.86	99.84	99.57	99.57	99.58	99.59	99.59	99.85	99.61	99.59	99.59	99.9	99.89	99.89	99.91	99.87	99.86	99.85	99.85	99.91	99.91	99.89	99.61	99.59	99.57
CB121										99.45	99.92	99.93	99.9	99.52	99.75	99.48	99.48	99.90	99.45	99.47	99.48	99.64	99.73	99.78	99.89	99.89	99.45	99.46	99.45	99.48	99.51	99.90	99.47	99.45	99.51	99.77	99.74	99.77	99.76	99.88	99.89	99..89	99.85	99.76	99.75	99.77	99.47	99.47	99.44
CB125											99.49	99.49	99.51	99.80	99.59	99.84	99.84	99.48	99.99	99.88	99.85	99.50	99.56	99.52	99.48	99.51	99.99	99.99	99.99	99.86	99.86	99.47	99.85	99.85	99.86	99.64	99.58	99.58	99.55	99.51	99.49	99.47	99.49	99.55	99.55	99.58	99.86	99.86	99.48
CB13												99.95	99.93	99.54	99.81	99.47	99.51	99.93	99.50	99.48	99.52	99.71	99.77	99.81	99.93	99.73	99.49	99.49	99.49	99.51	99.52	99.93	99.51	99.50	99.52	99.81	99.81	99.80	99.79	99.93	99.93	99.93	99.93	99.79	99.79	99.81	99.49	99.52	99.49
CB132													99.93	99.55	99.81	99.49	99.51	99.93	99.50	99.50	99.53	99.74	99.78	99.83	99.93	99.74	99.49	99.49	99.50	99.52	99.52	99.93	99.51	99.52	99.52	99.83	99.81	99.81	99.79	99.93	99.93	99.93	99.92	99.80	99.80	99.82	99.52	99.52	99.49
CB144														99.58	99.82	99.52	99.53	99.98	99.50	99.53	99.52	99.73	99.78	99.83	99.98	99.80	99.49	99.50	99.49	99.52	99.52	99.98	99.51	99.52	99.52	99.81	99.80	99.80	99.83	99.98	99.98	99.98	99.98	99.83	99.83	99.81	99.52	99.53	99.51
CB149															99.64	99.80	99.83	99.56	99.79	99.83	99.52	99.73	99.78	99.83	99.98	99.80	99.49	99.50	99.49	99.52	99.52	99.98	99.51	99.52	99.52	99.81	99.80	99.80	99.83	99.98	99.98	99.98	99.98	99.83	99.83	99.81	99.52	99.53	99.51
CB152																99.59	99.60	99.81	99.60	99.61	99.62	99.88	99.91	99.85	99.81	99.76	99.58	99.58	99.58	99.61	99.62	99.80	99.60	99.61	99.62	99.99	99.99	100	99.86	99.81	99.81	99.81	99.81	99.86	99.86	100	99.62	99.60	99.57
CB155																	99.74	99.53	99.86	99.89	99.77	99.50	99.56	99.61	99.52	99.45	99.83	99.84	99.84	99.77	99.78	99.51	99.74	99.73	99.77	99.61	99.59	99.57	99.52	99.54	99.52	99.51	99.51	99.53	99.54	99.58	99.75	99.73	99.42
CB156																		99.50	99.84	99.75	99.98	99.52	99.58	99.55	99.50	99.46	99.84	99.85	99.84	99.99	99.97	99.49	99.99	99.91	99.97	99.65	99.61	99.61	99.57	99.50	99.51	99.49	99.51	99.57	99.57	99.59	99.92	99.97	99.53
CB157																			99.47	99.52	99.`53	99.72	99.79	99.82	99.97	99.78	99.48	99.48	99.49	99.52	99.52	99.97	99.50	99.50	99.52	99.82	99.81	99.81	99.84	99.97	99.98	99.99	99.99	99.84	99.84	99.80	99.51	99.50	99.51
CB162																				99.89	99.83	99.50	99.56	99.53	99.47	99.51	99.99	99.99	100	99.84	99.86	99.48	99.84	99.84	99.86	99.64	99.59	99.58	99.55	99.51	99.49	99.48	99.49	99.55	99.55	99.59	99.85	99.85	99.48
CB170																					99.78	99.49	99.57	99.61	99.52	99.49	99.87	99.88	99.89	99.78	99.79	99.51	99.75	99.75	99.78	99.63	99.61	99.61	99.53	99.52	99.52	99.51	99.52	99.55	99.54	99.61	99.76	99.75	99.44
CB171																						99.51	99.58	99.54	99.53	99.51	99.85	99.84	99.84	100	99.97	99.52	99.99	99.92	99.97	99.65	99.62	99.61	99.57	99.55	99.54	99.53	99.53	99.58	99.59	99.61	99.91	99.97	99.53
CB175																							99.91	99.72	99.72	99.74	99.50	99.51	99.49	99.53	99.54	99.72	99.52	99.52	99.54	99.86	99.86	99.86	99.77	99.72	99.72	99.72	99.72	99.77	99.76	99.87	99.53	99.53	99.48
CB176																								99.80	99.79	99.72	99.56	99.55	99.56	99.60	99.58	99.79	99.58	99.59	99.59	99.92	99.92	99.91	99.83	99.79	99.79	99.78	99.78	99.82	99.82	99.91	99.60	99.57	99.56
CB180																									99.82	99.92	99.51	99.50	99.51	99.54	99.56	99.81	99.54	99.55	99.55	99.86	99.84	99.84	99.84	99.81	99.82	99.82	99.83	99.83	99.83	99.85	99.53	99.55	99.52
CB184																										99.78	99.48	99.48	99.48	99.52	99.51	99.99	99.51	99.50	99.51	99.81	99.80	99.80	99.84	100	99.99	99.97	99.97	99.84	99.83	99.81	99.52	99.50	99.51
CB185																											99.51	99.47	99.45	99.49	99.52	99.76	99.46	99.50	99.52	99.81	99.81	99.78	99.81	99.78	99.79	99.81	99.80	99.82	99.81	99.75	99.52	99.52	99.48
CB190																												100	99.99	99.85	99.86	99.47	99.85	99.85	99.87	99.64	99.57	99.58	99.54	99.50	99.49	99.47	99.49	99.54	99.54	99.58	99.85	99.86	99.50
CB192																													99.99	99.85	99.86	99.48	99.85	99.85	99.86	99.64	99.58	99.58	99.54	99.51	99.50	99.48	99.49	99.54	99.55	99.57	99.86	99.85	99.50
CB193																														99.85	99.86	99.48	99.85	99.85	99.86	99.64	99.57	99.56	99.54	99.50	99.49	99.49	99.49	99.54	99.54	99.58	99.86	99.85	99.49
CB196																															99.97	99.51	99.99	99.92	99.97	99.66	99.62	99.60	99.57	99.53	99.51	99.51	99.51	99.58	99.59	99.60	99.92	99.97	99.54
CB198																																99.51	99.97	99.92	99.99	99.66	99.61	99.61	99.56	99.54	99.52	99.52	99.52	99.57	99.57	99.60	99.92	99.99	99.53
CB2																																	99.50	99.49	99.51	99.82	99.81	99.80	99.83	99.99	99.99	99.97	99.97	99.84	99.83	99.80	99.50	99.50	99.51
CB201																																		99.92	99.97	99.65	99.61	99.60	99.56	99.51	99.51	99.49	99.50	99.57	99.57	99.60	99.91	99.97	99.53
CB202																																			99.92	99.65	99.60	99.59	99.57	99.52	99.51	99.50	99.50	99.57	99.57	99.61	100	99.92	99.52
CB204																																				99.65	99.61	99.61	99.57	99.55	99.52	99.52	99.52	99.57	99.57	99.60	99.92	99.99	99.53
CB207																																					99.99	99.99	99.87	99.82	99.82	99.81	99.82	99.86	99.86	99.99	99.66	99.64	99.60
CB211																																						100	99.86	99.82	99.81	99.81	99.80	99.85	99.86	100	99.6	99.61	99.56
CB212A																																							99.86	99.82	99.81	99.81	99.81	99.85	99.86	100	99.60	99.61	99.57
CB212B																																								99.84	99.85	99.83	99.83	99.99	99.99	99.86	99.58	99.56	99.54
CB213																																									99.99	99.97	99.97	99.84	99.84	99.81	99.52	99.54	99.51
CB215																																										99.97	99.97	99.84	99.84	99.80	99.53	99.52	99.52
CB216																																											100	99.83	99.83	99.81	99.51	99.50	99.50
CB217																																												99.83	99.83	99.81	99.52	99.51	99.50
CB218																																													99.99	99.86	99.59	99.56	99.54
CB220																																														99.85	99.57	99.56	99.54
CB221																																															99.61	99.60	99.58
CB222																																																99.92	99.53
CB3																																																	99.53
CB4
CB5
CB6
CB65
CB68
CB69
CB74
CB80
CB85
CB9
CB94
CbuG-Q212
CbuK-Q154
DogUtad
Dugway
IXO
MAC225
MIO220
MSU_Q177
NMI
NioIO224
PokerCat
Q229
RSA331
SCHPERLING
Z2534
Z3055
Supplementary Figure 1. Phylogenetic tree based on the MST sequences, using the Maximum Likelihood method, with 100 bootstrap replicates within MEGA6. The scale bar represents a 0.5% sequence divergence.
Supplementary Figure 2. E-burst phylogeny, minimum spanning tree based on core genome SNPs. Blue circles define the clusters found in the phylogenetic tree.
[truncated: 30 more columns]
